# Supplementary material for: Daily vocal exercise is necessary for peak performance singing in a songbird
Source: Nat Commun. 2023 Dec 12;14:7787. doi: 10.1038/s41467-023-43592-6 (PMC10716414; doi:10.1038/s41467-023-43592-6)
Supplement: Supplementary file 5 — Supplementary Data 2 [file 41467_2023_43592_MOESM5_ESM.xlsx]

## Sheet: Mass Spec results 21 days DEN
main_function	Master.Protein.Accessions	gene	curated gene name	Animal1_intact	Animal2_intact	Animal3_intact	Animal1_denervated	Animal2_denervated	Animal3_denervated	peptides
Sarcomere	H0ZAS1; A0A674G8N5	LOC100227533 ; LOC100227533	MYH13	1.0147e+09	1.5923e+09	1.34524e+09	8.22029e+08	1604895133	1.64163e+09	91
Sarcomere	A0A674GMI4; A0A674GPZ1; A0A674HA36; A0A674GUX9; A0A674H378; A0A674GQ92	LOC100229783 ; MYSS protein ; LOC100218875 ; MYH1B protein ; LOC105760990 ; LOC100228485	MYH-fast	4.55599e+07	2.88492e+07	6.15417e+07	414438280	2.98282e+08	3.82992e+08	21
Sarcomere	A0A674HGN3	MYH7	MYH7	3.19494e+06	4.00735e+06	3.25442e+06	28118686	1.20183e+07	1.11594e+07	2
Sarcomere	A0A674HF28	MYH7B	MYH7B	3.46971e+06		1.11584e+06	1.13833e+06	4858032	1.57796e+06	1
Sarcomere	A0A674GPW3	MYH6 protein	MYH6		1.25641e+06	1.19139e+06	1.24326e+06		482230	1
Sarcomere	B5KFH0	MYL1	MYL1	1.05078e+09	1.56043e+09	1.36557e+09	1.35379e+09	1.93759e+09	2.09555e+09	16
Sarcomere	H0YPL1	MYL3	MYL3	2.23545e+06	13916888		1.71504e+06	14816830	1.87155e+07	5
Sarcomere	A0A2S2N5S9	Myosin regulatory light chain 2, skeletal muscle isoform (Fragment)	MYL2	9.45401e+08	1.37036e+09	1.19097e+09	1151232162	1.69789e+09	1.77167e+09	16
Sarcomere	A0A674HN42	MYBPC1	MYBPC1	2275785	1.08961e+06	1.99452e+06	6240466	4.97225e+06	5.38718e+06	2
Sarcomere	A0A674GQQ7	Myosin binding protein C, fast type	MYBPC2	5.35131e+06	9149241	1.42206e+07	1.50644e+07	1.84849e+07	2.43346e+07	13
Sarcomere	A0A674G7C5	MYBPC3	MYBPC3	1.20737e+07	1.36951e+07	14014785	8.61451e+06	1.5217e+07	19638050	10
Sarcomere	A0A674GAS7	MYBPH	MYBPH	5.92824e+07	7.80437e+07	61023632	74863062	1.15533e+08	9.94018e+07	16
other	H0ZKL6	MYH9	MYH9	966267	1.3148e+06	1.29307e+06	4.73925e+06	5024573	4.75364e+06	2
other	B5G4P8	Histone H3	H3	127493576	169165596	160955306	248478032	302626624	362165048	2
other	H0YZ85	H2AZ1	H2AZ1	9.81945e+06	1.37809e+07	1.31233e+07	1.89435e+07	2.40968e+07	2.86527e+07	2
Sarcomere	H0ZNH2	ACTC1	ACTA1	1.60723e+09	2397673493	2088613583	2.46427e+09	3060954315	4.46698e+09	9
Sarcomere	H0YUG0	TPM2	TPM2	1.88238e+08	2.69823e+08	2.51309e+08	2.52463e+08	3.11614e+08	419416752	16
Sarcomere	A0A674HKJ3	TNNT3	TNNT3	1.717e+08	2.78167e+08	2.51957e+08	2.51092e+08	3.61936e+08	417284727	16
Sarcomere	A0A674HTP0	TNNI2	TNNI2	1.29947e+08	161214510	140893500	1.86254e+08	2.02613e+08	2.42934e+08	4
Sarcomere	H0Z6Z2	TNNC2	TNNC2	7.33593e+07	1.15646e+08	121063064	9.33623e+07	148269596	1.60658e+08	6
Sarcomere	A0A674GJT9	Titin	TTN	3.4567e+07	44762774	42248636	4.55836e+07	6.4049e+07	68846342	17
Calcium Handling	A0A674HG57	ATP2A1	SERCA1	1.87957e+09	2.15851e+09	1936864099	2090130587	2335815641	3.44783e+09	36
Calcium Handling	A0A674GUH3; A0A674HD26	RYR1 ; RYR1	RYR1	1.18932e+07	1.63023e+07	1.47976e+07	1.90097e+07	2.91164e+07	3.82695e+07	33
Calcium Handling	A0A674GZG1	RYR2	RYR2	2.17774e+06	3.69937e+06	2.86016e+06	2498937	5691292	4.97889e+06	1
other	A0A674GJC8	CKM	CKM	1.20391e+09	744708514	1.34228e+09	1.90176e+09	1.84786e+09	3.1757e+09	12
Mitochondria	H0Z9I0	CKMT2	CKMT2	3.6332e+08	3.96088e+08	7.58118e+08	353760696	3.0372e+08	732509234	19
other	H0ZRK1	CKB	CKB			5.16171e+06	7.20809e+06	7.07356e+06	11638967	1
Calcium Handling	H0ZEI2	Parvalbumin	OCM3	6.97782e+08	4.41936e+08	4.15301e+08	2.99769e+08	751485148	5.38291e+08	11
other	H0ZLC7	COL3A1	COL3A1	79636152	7.00102e+07	38320796	103625344	1.21844e+08	126688776	25
other	H0YTI8	COL1A2	COL1A2	5.20849e+07	4.92203e+07	24344974	6.4392e+07	77031696	7.13535e+07	19
other	A0A674HIB9	COL1A1	COL1A1	4.65786e+07	34298095	1.7856e+07	5.53369e+07	5.78469e+07	54657938	4
other	H0ZEN6	COL4A2	COL4A2	19178673	1.68237e+07	16034598	2.16969e+07	2.93384e+07	3.0903e+07	6
other	A0A674H481	COL5A2	COL5A2	1.75598e+07	1.56719e+07	7.43967e+06	21439044	23028412	23895769	2
other	H0ZEK9	COL4A1	COL4A1	1.20576e+07	1.42411e+07	1.29891e+07	21747367	22742233	30947572	4
other	A0A674GH93	COL6A3	COL6A3	8212680	6.92155e+06	1.14861e+07	1.43928e+07	16145663	22631386	26
other	A0A674GXL3	COL6A2	COL6A2	8.26827e+06	6.60535e+06	9760122	1.33317e+07	1.43288e+07	18777640	7
other	H0YYU8	Collagen alpha-1(VI) chain	COL6A1	8.23978e+06	6.27865e+06	8.88258e+06	1.35443e+07	1.48307e+07	1.9326e+07	10
Sarcomere	A0A674HF08	[Myosin light-chain] kinase	Unknown	3.24759e+06	4.55838e+06	5.90272e+06	4.12517e+06	4.64722e+06	8.03885e+06	7
Mitochondria	B5G465	10 kDa heat shock protein, mitochondrial	HSPE1	1.02216e+07	26967391	45651050	1.80094e+07	46490933	77413546	1
other	A0A2S2N441	40S ribosomal protein S18 (Fragment)	RPS18	4.66303e+06	5.42194e+06	4988600	1.0139e+07	1.05851e+07	12139943	2
other	A0A674GKZ0	40S ribosomal protein S19	RPS19	3.4157e+06	4.02574e+06	3.86324e+06	7.41716e+06	7.78215e+06	9.36617e+06	2
other	B5FY09	40S ribosomal protein S28	RPS28	1.49498e+06	5.31972e+06	5.01685e+06	1.16938e+07	9843750	1.19304e+07	2
Mitochondria	H0YP61	ACAA2	ACAA2	1.59807e+07	2.08314e+07	4.16582e+07	3.51199e+07	5.53146e+07	1.06924e+08	10
Mitochondria	H0ZMD6	ACADL	ACADL	1.06192e+07	14666768	27831966	12634959	15557240	2.76034e+07	6
Mitochondria	H0ZJL8	ACADM	ACADM	1.30458e+07	1.83908e+07	2.25556e+07	1.94591e+07	3.13976e+07	2.90697e+07	3
Mitochondria	A0A674G8C5	ACADS	ACADS	8.89999e+06	8.17338e+06	1.89535e+07	7.15474e+06	7178447	2.05094e+07	6
Mitochondria	H0ZQX7	ACAT1	ACAT1	37235668	49526854	5.56892e+07	2.90585e+07	59627020	6.5715e+07	12
other	A0A674GJ18	ACHE	ACHE	4.00325e+06	2660754	4.57481e+06	6.52806e+06	5.62554e+06	1.28025e+07	3
Mitochondria	H0ZI30	ACO2	ACO2	1.41118e+08	1.90945e+08	3.52244e+08	1.68394e+08	2.3831e+08	440514405	41
other	A0A674H2C2	ACP1	ACP1	5.11094e+06	3942410	6.90904e+06	9041578	9549575	12714194	2
Mitochondria	A0A674GX62	ACSL1	ACSL1	1.42286e+07	1.61022e+07	2.44639e+07	27155984	3.0618e+07	4.8274e+07	18
other	A0A674H465	ACTG1	ACTG1	4.28028e+07	3.78267e+07	41855972	1.57115e+08	110323100	1.21101e+08	4
other	A0A674HN80	ACTN1	ACTN1	2.52828e+06	5.51865e+06	5.42532e+06	4649824	8857153	10580481	1
Sarcomere	H0ZJL3	ACTN2	ACTN2	7.42089e+07	1.09609e+08	1.06365e+08	133832374	1.56437e+08	2.03183e+08	27
Mitochondria	A0A674HCG6	Acyl-CoA thioesterase 13	ACOT13	5275366	9581304	15719607	8.1646e+06	1.5153e+07	2.01148e+07	2
other	A0A674H7A0	ACYP2	ACYP2	9826373	7.53715e+06	1.39967e+07	1.08734e+07	1.23309e+07	22172411	3
Calcium Handling	A0A674GDB4	ADIPOQ	ADIPOQ	6.60964e+06	3.67461e+06	5.10017e+06	11786166	1.27263e+07	1.4728e+07	2
Mitochondria	H0ZKC0	ADP/ATP translocase	SLC25A4	3.911e+07	53486158	50408672	46881951	76859838	108684407	2
Sarcomere	H0ZG01	ADPRHL1	ADPRHL1	5.60055e+06	3.04356e+06	7875999	3484710	3.98328e+06	7173436	2
other	H0ZIM5	ADSL	ADSL	5.55006e+06	3.6031e+06	6216526	5.88302e+06	6.20641e+06	7.88917e+06	3
other	H0ZRP1	ADSS1	ADSS1	1.58348e+07	1.47371e+07	2.9137e+07	3.21137e+07	41290633	6.3472e+07	7
Mitochondria	A0A674HA38	AFG3L2	AFG3L2	3.20475e+06	4388716	5.49463e+06	4368888	5.62641e+06	7.96e+06	2
Mitochondria	H0ZN07	AGK	AGK	3079579	3.95617e+06	5.94353e+06	2.53292e+06	3.94308e+06	7.67991e+06	2
other	H0Z4Q4	AGL	AGL	8.11994e+06	10217439	10448008	1.36193e+07	1.6073e+07	17206071	16
other	A0A674HNW8	AHCY	AHCY	2.16239e+06	1.18142e+06	2.20456e+06	1.03912e+07	6017473	8239289	3
Mitochondria	A0A674HU17	AIFM1	AIFM1	3.75132e+06	6194549	7.08221e+06	4.55107e+06	7735035	1.14167e+07	5
other	A0A674GYE8	AKR7A2	AKR7A2	2.91579e+06	3.86496e+06	5.09873e+06	4.60834e+06	7.53679e+06	9.17126e+06	3
other	A0A674HGM4	ALB	ALB	8.62729e+07	3.25083e+07	69976414	112442552	92849164	113349964	20
Mitochondria	A0A674GIA8	ALDH2	ALDH2	5.13931e+06	7914607	1.10799e+07	8.81171e+06	20702314	2.56283e+07	10
Mitochondria	A0A674GR63	ALDH5A1	ALDH5A1	1.62974e+06	NA	3.10634e+06	6163069	5339935	9540904	1
Mitochondria	H0ZV71	ALDH6A1	ALDH6A1	1.26465e+07	11415945	1.74445e+07	9.11108e+06	9846918	1.59867e+07	11
other	A0A674HIS9	Alpha-1,4 glucan phosphorylase	PYGM	6.08424e+07	88706880	82190536	1.40566e+08	1.65183e+08	2.16073e+08	4
other	H0YRW7	AMPD1	AMPD1	4162293	2.38086e+06	1.58065e+06	2.07055e+06	967049	2.17379e+06	4
other	A0A674GLD5	ANK1	ANK1	5.68355e+06	1.05564e+07	1.10412e+07	8.08631e+06	1.20022e+07	1.46564e+07	3
Sarcomere	H0ZDM9	ANKRD1	ANKRD1	100043	NA	NA	9.82463e+06	4.31815e+06	2.06506e+07	4
other	H0Z7J3	ANXA11	ANXA11	2.15587e+06	3.35078e+06	3.61384e+06	3.76314e+06	4.74787e+06	7.1819e+06	3
other	H0Z4M0	ANXA2	ANXA2	7.62129e+06	5268809	1.98857e+06	16370419	1.04579e+07	15617771	7
other	A0A674H3S5	ANXA5	ANXA5	10310995	9.57354e+06	8.33108e+06	2.16027e+07	2.69088e+07	27852212	7
other	H0YRC2	ANXA6	ANXA6	9.34256e+06	13337662	13316326	2.40053e+07	3.35635e+07	2.83477e+07	19
other	B5G356	APOA1	APOA1	127984496	2.42722e+07	52775360	210341880	7.00939e+07	74113330	15
other	H1A4Q1	APOBEC2	APOBEC2	15858428	21485855	15695190	1.44859e+07	1.99572e+07	21246532	5
Mitochondria	H0ZA96	APOO	APOO	7.61435e+06	1.19769e+07	1.84803e+07	8.34694e+06	1.39033e+07	2.0224e+07	3
Mitochondria	A0A674HPH0	APOOL	APOOL	3.01175e+06	6.21042e+06	6985632	3.62434e+06	6.89673e+06	9.78685e+06	4
Calcium Handling	H0ZHM6	ARL6IP5	ARL6IP5	12337455	1.80398e+07	1.81649e+07	1.99992e+07	2.96403e+07	3.3906e+07	3
Calcium Handling	A0A674HPY1	ASPH	ASPH	2.67388e+07	3.81302e+07	2.65404e+07	3.21391e+07	5.07779e+07	4.69401e+07	3
other	H0Z4N9	ASPN	ASPN	6859657	6.09402e+06	2.40206e+06	8.83916e+06	12587743	9138526	4
Mitochondria	B5FZC5	ATP synthase F1 subunit delta	ATP5F1D	5.12563e+07	8.87639e+07	117673897	61058910	9.17015e+07	1.50186e+08	3
Mitochondria	H0YRL2	ATP synthase F1 subunit epsilon	ATP5F1E	4.43044e+07	4.64493e+07	5.53268e+07	52274085	6.71114e+07	86866634	4
Mitochondria	B5G4C8	ATP synthase subunit O, mitochondrial	MT-ATP6	8.51627e+07	1.41618e+08	1.96519e+08	9.72779e+07	164019178	2.65936e+08	10
other	A0A674GMX8	ATP1A1	ATP1A1	15621340	2.67732e+07	3.21252e+07	21126782	2.28443e+07	5.1074e+07	16
other	A0A674H0M7	ATP1A2	ATP1A2	1.00411e+08	1.79754e+08	2.27463e+08	1.2168e+08	2.17429e+08	2.77751e+08	12
other	A0A674HKL6	ATP1B1	ATP1B1	22481807	3.63919e+07	3.78398e+07	3.26979e+07	33041096	69419836	5
Calcium Handling	H0Z5X4	ATP2A2	ATP2A2	2.53836e+06	13943286	NA	4208253	8120088	8.77254e+06	2
Mitochondria	A0A674H3Q4	ATP5F1A	ATP5F1A	3.5714e+08	5.38582e+08	7.31801e+08	4.06152e+08	5.9296e+08	9.62296e+08	27
Mitochondria	H0ZZA0	ATP5F1B	ATP5F1B	385584256	6.03805e+08	7.83684e+08	442009872	6.52803e+08	1.00861e+09	26
Mitochondria	H0YV71	ATP5F1C	ATP5F1C	8.16165e+07	136633054	1.80114e+08	94498720	150326582	2.24324e+08	13
Mitochondria	A0A674GPQ0	ATP5ME	ATP5ME	5.45614e+07	8.27897e+07	114913578	6.23614e+07	90538142	1.42482e+08	4
Mitochondria	A0A674G6X8	ATP5MF	ATP5MF	6.41704e+07	8.85172e+07	117842854	6.93999e+07	9.98221e+07	1.59856e+08	2
Mitochondria	B5G3Y3	ATP5MG	ATP5MG	8.50641e+07	1.25877e+08	1.65926e+08	9.61417e+07	1.43434e+08	2.15598e+08	5
Mitochondria	A0A674HUK9	ATP5PB	ATP5PB	8.82111e+07	1.0917e+08	1.72263e+08	1.01778e+08	1.18886e+08	222046634	7
Mitochondria	B5G0F4	ATP5PF	ATP5PF	3.42173e+07	4.8679e+07	6.88939e+07	3.97721e+07	5.59097e+07	9.36462e+07	4
other	A0A674HQP6	AVID protein	AVID protein	64276966	NA	NA	49788554	149867	NA	3
other	H0ZLN3	BAG3	BAG3	2.8067e+06	3.87138e+06	4.61809e+06	8.24905e+06	7.49776e+06	11579698	2
other	A0A2S2N505	Basement membrane-specific heparan sulfate proteoglycan core protein (Fragment)	HSPG2	4.53411e+06	4.02333e+06	5266915	8.71251e+06	7574924	12747107	3
other	A0A674H6H8	BIN1	BIN1	1.70682e+07	1.23721e+07	1.84163e+07	2.60142e+07	31034912	46265774	9
other	A0A674HN12	Branched-chain-amino-acid aminotransferase	BCAT	8.11266e+06	5.57481e+06	6.12148e+06	7.93714e+06	5.27162e+06	7.96826e+06	6
other	H0YQR7	BSG	BSG	5.37274e+06	7.70082e+06	9639623	5.029e+06	8.42025e+06	1.28752e+07	3
Mitochondria	A0A674GCV3	C1QBP	C1QBP	1.35039e+07	2.20075e+07	2.10287e+07	2.15503e+07	3.58722e+07	3.81515e+07	4
other	H0ZNB9	CA2	CA2	NA	513685	1.04271e+06	266774	1.42357e+06	1.0485e+06	3
Calcium Handling	H0YWH9	CACNA2D1	CACNA2D1	4.62105e+06	6.44762e+06	6.1643e+06	6.89976e+06	1.12888e+07	1.24006e+07	5
Calcium Handling	A0A674HF19	CALM1	CALM1	2.05316e+07	17874546	1.94619e+07	3.31315e+07	3.50375e+07	4.63913e+07	3
Calcium Handling	H0ZXI9	CALR	CALR	11238116	1.06212e+07	7828952	26792412	18944630	2.3029e+07	7
Calcium Handling	A0A674GGD6	CALU	CALU	6.33667e+06	5.51726e+06	5.75814e+06	8.945e+06	7.75801e+06	1.0493e+07	5
Calcium Handling	H0YS39	CANX	CANX	4350449	5.32138e+06	6.49921e+06	12000440	1.02577e+07	2.1048e+07	3
Sarcomere	A0A674HIG0	CAPZA2	CAPZA2	5.43478e+06	8.05059e+06	7188299	8.53285e+06	9747342	1.0814e+07	2
Sarcomere	A0A674GV75	CAPZB	CAPZB	2.77619e+06	4.49177e+06	4.37623e+06	5.46977e+06	6.31151e+06	6.74802e+06	2
Calcium Handling	H0ZT41	CASQ2	CASQ2	2.98382e+08	3.59326e+08	3.12451e+08	4.73759e+08	5.71259e+08	6.12232e+08	12
other	A0A674GSX6	CAVIN1	CAVIN1	1.31029e+07	1.14986e+07	1.01848e+07	1.17474e+07	1.91407e+07	2.06415e+07	3
other	H1A0P3	CCT8	CCT8	2.09221e+06	1.59903e+06	2.57378e+06	5.82694e+06	4.62048e+06	6.76864e+06	3
other	A0A674GXA1	CD36	CD36	5.15307e+06	5.82044e+06	8.37579e+06	5.09289e+06	5.15217e+06	9.32291e+06	5
Sarcomere	H0ZNW4	CFL2	CFL2	1.51004e+07	1.08369e+07	19281268	2.79098e+07	2.61707e+07	37572366	5
Mitochondria	A0A674GVT1	CHCHD3	CHCHD3	1.4706e+07	20739245	2.41614e+07	1.74265e+07	2.43272e+07	3.45688e+07	5
Mitochondria	A0A674GBV7	CISD1	CISD1	1.58745e+07	2.48256e+07	2.52422e+07	2.71127e+07	2.75935e+07	4.13273e+07	2
Mitochondria	H0YZS9	CISD2	CISD2	4.9167e+06	6.03723e+06	5.71763e+06	6.29862e+06	6.66672e+06	1.00445e+07	3
Mitochondria	A0A674HNA0	Citrate synthase	CS	1.01268e+08	1.31626e+08	2.20953e+08	1.24719e+08	1.80403e+08	3.07551e+08	13
Mitochondria	A0A674H5Q3	CLYBL	CLYBL	4.84509e+06	4.31467e+06	9.90371e+06	4.06e+06	4.50745e+06	9927756	3
other	H0YW77	CNP	CNP	3.88727e+06	472968	4.48622e+06	6561461	7947296	1.48091e+07	2
Mitochondria	Q27GW5	COX2	MT-CO2	1.64337e+08	2.4215e+08	3.32237e+08	1.96187e+08	259742483	4.12434e+08	5
Mitochondria	A0A674GAS3	COX5B	COX5B	1.06374e+08	1.46266e+08	2.0258e+08	129034428	1.58404e+08	2.69344e+08	3
Mitochondria	H0ZP77	COX6C	COX6C	9.03843e+07	1.2298e+08	1.70491e+08	1.07656e+08	1.38939e+08	2.16875e+08	4
Mitochondria	A0A674HIK8	CPT1B	CPT1B	7.84166e+06	1.1051e+07	2.10248e+07	1.21328e+07	2.10528e+07	3.9729e+07	11
Mitochondria	A0A674G9L7	CPT2	CPT2	4.96927e+06	8.32342e+06	16594438	7.06886e+06	1.29494e+07	31763532	9
other	A0A674HIU5	CTSD	CTSD	12112197	13094634	1.31883e+07	1.70123e+07	25030667	26274835	3
Mitochondria	Q6RUP7	cytb	MT-CYTB	2.47031e+07	4.1935e+07	46364375	3.64241e+07	4.27115e+07	4.67756e+07	3
Mitochondria	B5G1C9; B5G1D5	Cytochrome b-c1 complex subunit 6 ; Putative ubiquinol-cytochrome c reductase hinge protein variant 1	UQCRH	4.088e+07	6.58535e+07	7.56192e+07	4.94767e+07	6.90888e+07	103998728	3
Mitochondria	B5FYB1; H0ZF47	Cytochrome b-c1 complex subunit Rieske, mitochondrial ; H0ZF47	UQCRFS1	63977731	1.07764e+08	1.35349e+08	75113001	103536421	1.75599e+08	10
Mitochondria	B5FZX0	Cytochrome c	CYC1	1.33495e+08	1.21789e+08	2.61434e+08	1.68511e+08	1.85645e+08	364371540	8
Mitochondria	B5G2H4	Cytochrome c oxidase subunit	COX6A1	45880792	7.6188e+07	109605864	5.1885e+07	81238482	134995520	3
Mitochondria	B5FZB4	Cytochrome c oxidase subunit 7C, mitochondrial	COX7C	4.30286e+07	4.92879e+07	6.44501e+07	5.11105e+07	5.22484e+07	8.77562e+07	2
other	H0ZCY7	DCN	DCN	11934960	5.99119e+06	5674346	16380881	1.15021e+07	1.56425e+07	4
other	H0YV45	DDOST	DDOST	4.44132e+06	5.99479e+06	5.10938e+06	6.96578e+06	9680259	1.0839e+07	2
Mitochondria	B5FXZ1	DECR1	DECR1	4.11634e+06	6.58172e+06	8.11763e+06	5.39979e+06	7.56193e+06	11440684	3
Sarcomere	H0Z6P9	DES	DES	36201772	14729213	3.45934e+07	1.07829e+08	57187004	8.76251e+07	16
other	H0ZAV8	DHRS7B	DHRS7B	5.76701e+06	1.1061e+07	7.67178e+06	5.4335e+06	1.12619e+07	9.81845e+06	5
Calcium Handling	H0ZB04	DHRS7C	DHRS7C	8.01097e+06	2.04589e+07	1.82021e+07	9.36429e+06	1.72517e+07	1.6224e+07	5
Mitochondria	H0YPW8	DLAT	DLAT	54090379	8.76987e+07	1.1028e+08	57692144	9.28742e+07	1.4272e+08	17
Mitochondria	H0YYH1	DLD	DLD	4.92418e+07	93822820	1.20526e+08	5.31073e+07	101011646	1.35618e+08	17
Mitochondria	H0ZPL6	DLST	DLST	42200487	66564230	9.99733e+07	4.60929e+07	7.85216e+07	1.40562e+08	9
Sarcomere	H0Z9F5	DMD	DMD	1.6898e+06	2.65703e+06	3.11482e+06	3.67278e+06	4.71029e+06	6.74304e+06	2
other	A0A674HR20	DNAJA4	DNAJA4	2.55739e+06	3.17215e+06	3.84089e+06	4.80041e+06	5409137	6.87733e+06	2
Mitochondria	H0Z186	ECI1	ECI1	28207959	3.56653e+07	6.20346e+07	3.35691e+07	4.6056e+07	8.1539e+07	6
other	A0A674HHW8	EEF1A1	EEF1A1	7192354	6.52036e+06	9.51353e+06	33765649	30001798	2.91003e+07	1
other	H0ZAP0	EEF1A2	EEF1A2	2.77345e+07	2.54746e+07	4.55754e+07	4.67647e+07	55121853	7.95441e+07	4
other	A0A674GD50	EEF1G	EEF1G	3.93064e+06	2.87202e+06	4.83463e+06	8846262	7.65128e+06	11137734	5
other	A0A674GS54	EEF2	EEF2	1.33453e+07	1.16097e+07	22357410	1.64434e+07	27877416	3.81175e+07	12
Calcium Handling	A0A674HHD6	EF-hand domain-containing protein	PRKCSH	1.82658e+06	3.43339e+06	1.73618e+06	3.41366e+06	3.93828e+06	4.64467e+06	2
other	A0A674GMA2	EHD3	EHD3	2569913	1.70123e+06	3.04864e+06	4.45419e+06	4.94054e+06	5.87235e+06	3
other	H0ZL62	EHD4	EHD4	3.65071e+06	5.44369e+06	7028225	5.20515e+06	7.54205e+06	1.2625e+07	5
other	H0ZJM5	EIF4A2	EIF4A2	7.45018e+06	7.83267e+06	1.00164e+07	1.68776e+07	1.84751e+07	20423137	3
Mitochondria	A0A674HI38	Elongation factor Tu	TUFM	4653409	6.29772e+06	7.39942e+06	9.78237e+06	1.30703e+07	14076488	2
other	H0ZSU0; H0Z098	ENO2 ; ENO1	ENO2 ; ENO1	1.54359e+08	1.02245e+08	2.00026e+08	252578016	225029172	3.04325e+08	5
other	A0A674GHL9	ERP29	ERP29	7.19036e+06	5.69589e+06	5.72753e+06	8.76449e+06	7.0221e+06	1.09094e+07	4
Mitochondria	A0A674GBK3	ETFA	ETFA	3.78137e+07	4.84627e+07	5.31929e+07	4.84184e+07	6.48184e+07	9.02954e+07	12
Mitochondria	A0A674GEY5	ETFB	ETFB	33072543	4.12879e+07	46911655	4.07787e+07	57483330	79543732	17
Mitochondria	A0A674GQ13	ETFDH	ETFDH	1.05923e+07	1.34105e+07	19864193	1.65342e+07	1.86813e+07	37543194	15
other	H0ZN48; A0A674GWD2	FABP4 ; FABP domain-containing protein	FABP4 ; FABP domain-containing protein	18500280	8734480	23758222	52794348	31068924	48429432	1
Mitochondria	A0A674GIH1	FAM162A	FAM162A	3.4937e+06	6.88775e+06	7.10603e+06	4994808	6.96679e+06	9.03163e+06	2
other	A0A674H5Z7	FBN1	FBN1	1.524e+07	12326322	7.52408e+06	1.67637e+07	20181782	2.0241e+07	14
other	H0YQP8	FBP1	FBP1	5.44312e+06	5.26003e+06	9763332	20651827	24583891	3.34706e+07	3
Sarcomere	A0A674HR68	FCHSD2	FCHSD2	6178559	6.03495e+06	1.33378e+07	1.74555e+07	2.19114e+07	2.46675e+07	5
Mitochondria	A0A674HEI1	FECH	FECH	5.1758e+06	9.48709e+06	1.22319e+07	6.03542e+06	1.41001e+07	1.94031e+07	4
Mitochondria	H0ZD26	FH	FH	3.91272e+07	5.40294e+07	8.975e+07	4.59899e+07	6.44308e+07	1.1483e+08	10
Sarcomere	A0A674HS69	FLNC	FLNC	6.33662e+06	4.73527e+06	5.34739e+06	12901656	9404367	11053363	27
other	A0A674HFY5; A0A2S2N4P5	Fructose-bisphosphate aldolase ; Fructose-bisphosphate aldolase (Fragment)	ALDO	9.75131e+07	4.73632e+07	7.41554e+07	161782718	144166077	1.77073e+08	5
other	B5G472	FTH1	FTH1	6.26838e+06	1.71143e+06	5.81167e+06	2.22785e+07	1.58461e+07	2.41203e+07	3
other	H0ZSY4	GAPDH	GAPDH	2.39707e+08	1.92476e+08	3.61871e+08	3.58058e+08	401413488	5.07585e+08	16
Mitochondria	A0A674HGA9	GATD3A	GATD3A	2.11571e+07	2.42291e+07	46408969	2.18244e+07	2.86776e+07	5.6451e+07	9
other	H1A409	GLUL	GLUL	8166376	1.68159e+07	18392716	6.88994e+06	1.53461e+07	1.86533e+07	5
other	A0A674H3V2	GNB1	GNB1	3.7363e+06	3.93593e+06	3.16321e+06	6.77957e+06	7.59141e+06	6.45239e+06	3
other	A0A674G9P5	GOT1	GOT1	4.52775e+07	27416343	6.55146e+07	5.6029e+07	4.84593e+07	76982439	14
Mitochondria	H0Z6E9	GOT2	GOT2	1.52245e+08	2.19653e+08	3.6726e+08	1.69446e+08	265933511	410755142	20
other	H0YZG9	GPD1	GPD1	4.50532e+06	3.3659e+06	3.58386e+06	5.15629e+06	7786064	5.32934e+06	3
Mitochondria	A0A674HQY0	GPD2	GPD2	2.96134e+06	4.48592e+06	920788	7450617	13443216	5780936	2
other	H0ZH17	GPI	GPI	2.81436e+07	2.66072e+07	4.14482e+07	42594700	4.79705e+07	52457836	11
other	H0ZA03	GRHPR	GRHPR	2.41662e+06	3.65605e+06	4.91432e+06	4027758	8.40197e+06	8.45046e+06	3
other	A0A674GU47	GSN	GSN	3.82074e+06	2.41904e+06	2805310	7332763	3742067	6.49791e+06	2
other	A0A674GAB9	GSTM3	GSTM3	35772356	2.12627e+07	4.60672e+07	4.70832e+07	5.73672e+07	6.8524e+07	5
Mitochondria	A0A674GJW4	Guanylate cyclase domain-containing protein	ACADVL	8918401	1.06102e+07	1.81456e+07	2.27125e+07	3.64206e+07	5.6344e+07	3
other	A0A674GN53	GYS1	GYS1	1.06836e+07	9275507	1.46956e+07	2.0095e+07	1.67793e+07	3.42121e+07	8
Mitochondria	H0Z0N4	HADH	HADH	1.15743e+07	20369340	32317295	13339659	24931348	42062192	6
other	H0YPS0	HHATL	HHATL	39430149	5.09111e+07	4.08447e+07	54285358	7.05843e+07	75974607	5
Mitochondria	A0A674HUD7	HIBADH	HIBADH	5501685	6.38333e+06	9.91103e+06	8.50877e+06	8.75587e+06	1.79982e+07	5
Mitochondria	A0A674HUY4	HIBCH	HIBCH	4.70042e+06	8.42951e+06	1.09117e+07	4.20265e+06	9852091	1.17258e+07	7
Mitochondria	H0YUB3	HINT2	HINT2	9082221	1.05577e+07	18023978	9.31619e+06	2.24838e+07	2.20243e+07	3
Mitochondria	A0A674G7V1	HK1	HK1	1.87463e+07	2.20403e+07	4.64528e+07	2.48702e+07	3.63064e+07	59060408	27
other	A0A674HPN6	HNRNPA2B1	HNRNPA2B1	1.18802e+07	1.66476e+07	1.57398e+07	2.17232e+07	2.77005e+07	31617207	4
other	A0A674H351	HNRNPK	HNRNPK	2.43251e+06	2763814	3.00012e+06	6.2211e+06	6888292	7.55397e+06	2
Mitochondria	A0A674H6G2	HSDL2	HSDL2	4.35332e+06	6.73564e+06	8.75683e+06	6104848	9.1652e+06	1.24511e+07	5
other	A0A674H9R0	HSP90AA1	HSP90AA1	51504628	39231024	5.8902e+07	1.02582e+08	1.12484e+08	1.35392e+08	24
Calcium Handling	H0ZLS8	HSP90B1	HSP90B1	29797596	3.1016e+07	2.23806e+07	3.66326e+07	3.65926e+07	3.98599e+07	20
other	H0ZRS0	HSPA2	HSPA2	1.2314e+06	3.38221e+06	5.61904e+06	1.29953e+07	1.55514e+07	25421732	3
other	H0YPI8	HSPA4	HSPA4	3698257	2.43608e+06	3.9654e+06	7.96874e+06	6.19806e+06	9.56787e+06	2
Calcium Handling	H0ZAB3	HSPA5	HSPA5	1.87836e+07	2.47696e+07	1.84075e+07	3.62433e+07	3.96555e+07	4.77594e+07	17
other	H0YQE7	HSPA8	HSPA8	5.106e+07	51971004	5.81834e+07	105528332	107541836	1.30387e+08	12
Mitochondria	H0ZX08	HSPA9	HSPA9	1.5495e+07	2.51283e+07	37571287	1.74733e+07	2.65236e+07	4.05248e+07	9
other	H0Z2A1	HSPB1	HSPB1	63332338	27890902	3.29537e+07	143390226	1.01257e+08	90838524	14
Mitochondria	H0ZJV4	HSPD1	HSPD1	2.07851e+07	3.75061e+07	6.17796e+07	3.20545e+07	5.57805e+07	1.00618e+08	18
Mitochondria	A0A674H8Q2	HSPE1	HSPE1	6.93478e+06	NA	NA	11197753	NA	NA	1
Mitochondria	H0ZYU3	Hydroxysteroid 17-beta dehydrogenase 10	HSD17B10	5.15364e+06	3.25989e+06	9.26164e+06	9.2476e+06	9.29261e+06	19553773	2
other	A0A674HPC2	IDH1	IDH1	1.93013e+06	1.45081e+06	2.60506e+06	6.50642e+06	8.56713e+06	7.23931e+06	4
Mitochondria	A0A674HHA6	IDH2	IDH2	2565769	2.40618e+06	3.06581e+06	4.11704e+06	4.87597e+06	9.45956e+06	3
Mitochondria	H0ZU75	IDH3B	IDH3B	5.59072e+07	9.64476e+07	150424173	7.17731e+07	116780548	1.90231e+08	12
other	A0A674GWI9	Ig mu chain C region	Ig mu chain C region	1.72712e+07	8.07036e+06	3.11305e+06	2.51516e+07	25010618	5.81061e+06	2
other	A0A674H2R0	Ig-like domain-containing protein	Ig-like domain-containing protein	15166576	1.9948e+07	2.11167e+07	19156738	2.82596e+07	36666402	2
other	A0A674GMH1	Ig-like domain-containing protein	Ig-like domain-containing protein	1.17808e+07	1.90324e+07	1.79855e+07	1.98947e+07	2.76404e+07	3.25781e+07	4
other	A0A674H122	Ig-like domain-containing protein	Ig-like domain-containing protein	1.52817e+07	1.76545e+07	1.43029e+07	1.80276e+07	2.56155e+07	2.73316e+07	3
other	A0A674HMS6	Ig-like domain-containing protein	Ig-like domain-containing protein	1.30221e+07	1.50749e+07	12384354	1.82553e+07	19427384	1.87606e+07	4
other	A0A674H5D5	Ig-like domain-containing protein	Ig-like domain-containing protein	6.11544e+06	1.06936e+07	1.07613e+07	9.73111e+06	1.36929e+07	1.76229e+07	4
other	A0A674GC25	Ig-like domain-containing protein	Ig-like domain-containing protein	6.30101e+06	11777487	8757655	13733802	19455694	19236818	1
Mitochondria	A0A674HLQ5	IMMT	IMMT	2.40075e+07	3.96999e+07	4.7003e+07	29493900	4.32678e+07	6.36318e+07	20
Mitochondria	B5FZM6	Isocitrate dehydrogenase [NAD] subunit, mitochondrial	IDH3A	7.96636e+07	128381070	2.04034e+08	1.01672e+08	1.62565e+08	2.75707e+08	17
Calcium Handling	H0Z4K9	JPH2	JPH2	4.41995e+06	5.88094e+06	5016206	5.88254e+06	9.74575e+06	1.14423e+07	3
other	A0A674H5Z3	KCTD17	KCTD17	8.37191e+06	7.05721e+06	1.35709e+07	8.69124e+06	8.77526e+06	1.91022e+07	7
Sarcomere	H0ZBZ0	KLHL41	KLHL41	6.98974e+06	9.32171e+06	9.26942e+06	1.3601e+07	8992532	1.24962e+07	6
other	A0A674GF90	KRT12	KRT12	10641960	NA	NA	NA	NA	NA	1
other	H0YVZ6	KRT19	KRT19	1.04084e+06	2.40517e+06	309821	NA	575507	3281428	2
other	A0A674G9Y6	LAMA2	LAMA2	2.35461e+06	2.49922e+06	3.31179e+06	3.27926e+06	4.55605e+06	5.73405e+06	2
other	H0YYP9	LAMB1	LAMB1	4.63912e+06	4.72672e+06	5702233	5.83643e+06	6.79474e+06	9731782	5
other	A0A674GMK3	LAP3	LAP3	1.74391e+06	2.69874e+06	3.91523e+06	2.13905e+06	4.3708e+06	6.16602e+06	3
Sarcomere	H0Z5L0	LDB3	LDB3	1.64823e+07	3.65265e+07	3.41364e+07	2.44917e+07	5.79077e+07	7.74046e+07	6
other	A0A674H468	LDHA	LDHA	1.56456e+07	1.3942e+07	1.76092e+07	5.14502e+07	3.72895e+07	2.78362e+07	7
Mitochondria	H0ZJY5	LETM1	LETM1	3600733	6.15356e+06	7.3807e+06	5.32186e+06	9.88206e+06	15963965	6
other	A0A674GJ39	LIM domain binding 3	LIM domain binding 3	6.53446e+06	7.42183e+06	6.44115e+06	9.77326e+06	1.42456e+07	1.95334e+07	3
other	B5G2G0	L-lactate dehydrogenase	LDHB1	1.39018e+08	8.34319e+07	2.52626e+08	1.89493e+08	1.83716e+08	3.34856e+08	9
other	H1A041	LMNA	LMNA	8.83617e+06	1.00526e+07	7.91404e+06	1.53086e+07	1.82399e+07	1.87492e+07	10
Calcium Handling	A0A674GCC5	LNPK	LNPK	5.7815e+06	9.12533e+06	7.34775e+06	7.96083e+06	9.60333e+06	1.05945e+07	3
other	A0A674GH01	LOC100190473	RPS14	4.24224e+06	4.84255e+06	4.48504e+06	8.8999e+06	9.74754e+06	1.14643e+07	3
Mitochondria	B5G0V6	LOC100190701	ATP5H	5.30563e+07	141060452	179067540	60516749	1.48914e+08	2.20039e+08	8
Sarcomere	H1A1N6	LOC100218287	MYL9	1.56488e+06	2.20199e+06	2.78585e+06	5.54505e+06	5.87385e+06	7.3152e+06	2
Mitochondria	A0A674GLY0	LOC100218354	COX5A	1.41167e+08	1.71394e+08	2.29673e+08	1.5873e+08	1.87811e+08	3.16831e+08	10
other	A0A674GVB4	LOC100218848	TUBA5	9.69375e+06	1.10289e+07	1.50125e+07	2.48244e+07	3.2187e+07	3.79544e+07	3
other	A0A674HD48	LOC100220402	RAB10	16666552	1.89004e+07	19133815	2.35912e+07	24861454	29655726	3
other	A0A674GW94	LOC100221272	H2B	1.20059e+08	158938510	1.51999e+08	233850240	281856504	3.35337e+08	6
other	B5FXC8	LOC100221944	H4	1.33462e+08	1.79646e+08	1.74275e+08	255407388	325553233	3.80519e+08	5
Mitochondria	A0A674HPN4	LOC100222254	COX4	1.78011e+08	244708288	344569980	1.99914e+08	2.61703e+08	445013230	9
Mitochondria	A0A674GXN9	LOC100223290	HDHA	38632346	4.78311e+07	69479360	62681394	78132561	1.23475e+08	17
other	A0A674GYS8	LOC100224644	Keratin, type II cytoskeletal cochleal-like	5.9336e+06	8.5363e+06	3.04026e+06	1.72838e+06	8895499	1.82667e+07	5
Mitochondria	A0A674H5Z2	LOC100226147	HADHB	3.30861e+07	4.05442e+07	5.82481e+07	4.91643e+07	6.94578e+07	1.0005e+08	13
other	A0A674GNR5	LOC100226365	H2A	165112208	1.22275e+08	1.2179e+08	1.78998e+08	2.20681e+08	2.96442e+08	2
Mitochondria	H1A291	LOC100229817	ACADM	1.03618e+07	1.06172e+07	30183474	1.61253e+07	2.19958e+07	6.68404e+07	6
other	A0A674H307	LOC100231722	AKR1B1-like	8.58013e+06	4967270	1.4912e+07	1.28849e+07	1.27307e+07	22197379	3
other	A0A674GT93	LOC101233004	PFKM	38626954	7.36451e+07	7.08109e+07	9.6481e+07	9.59231e+07	1.49107e+08	18
other	A0A674HNA5	LOC101233562	PYGL	72095506	71565208	68728034	143820556	119600540	140784468	1
other	H0Z0C5	LOC101233849	KRT4-like	1.37096e+07	1.20272e+07	7.35653e+06	5.92406e+06	2.12287e+07	1.13046e+07	3
other	H0ZJV0	LOC105758586	LGALS	3.86225e+06	2.70481e+06	3.21248e+06	16843384	37701342	3.09142e+07	4
Mitochondria	A0A674GCM7	LOC115491983	PC	1.77579e+06	NA	3.67118e+06	NA	NA	5.84084e+06	1
Mitochondria	A0A674GEJ8	LOC115492027	PC	1.75654e+06	3.04973e+06	3.54352e+06	2.47376e+06	4.25743e+06	5844331	1
Mitochondria	B5G1Q7	LOC115492946	COX6B1	8.97546e+07	1.25157e+08	1.70345e+08	9.95466e+07	1.29449e+08	212814698	6
other	A0A674HV74	LOC115493080	TUBB5	3.24574e+06	3.91844e+06	6.88409e+06	11136095	1.43553e+07	15179078	2
other	A0A674H5F4	LOC115493195	ECH1	1.21644e+06	2392603	939278	1.56441e+06	2.77537e+06	2156791	2
other	H0Z885	LTF	LTF	1.57037e+07	1.19641e+07	1.37275e+07	20546399	2.95312e+07	1.99199e+07	9
other	H0ZCW2	LUM	LUM	1.06631e+07	5026293	5618179	14790354	1.10667e+07	1.58388e+07	2
other	H0ZKN4	MB	MB	1.38937e+07	6.91324e+07	1.00045e+08	2.03274e+08	2.38401e+08	3.08003e+08	5
other	A0A674HDV5	MBP	MBP	8224592	7.88061e+06	1.54358e+07	NA	NA	NA	4
other	A0A674GCS5	MCAM	MCAM	2642923	3.03495e+06	3.34138e+06	5.22945e+06	7.72985e+06	9093297	2
Mitochondria	H0ZJS4	MCCC1	MCCC1	5.02977e+06	6.69306e+06	7.30839e+06	6.99706e+06	9.29025e+06	7555705	2
Mitochondria	H0YTG9	MCCC2	MCCC2	3.42861e+06	4063746	4.7281e+06	3.96411e+06	5.39093e+06	6.67001e+06	5
Mitochondria	A0A674GUL2	MCU	MCU	6.32653e+06	7.39707e+06	1.08371e+07	6.19431e+06	8423013	1.46763e+07	7
other	A0A674HDI6	MDH1	MDH1	1.08311e+08	6.67019e+07	1.50846e+08	1.41529e+08	1.30603e+08	2.03954e+08	13
Mitochondria	B5G3E1; B5G3E4	MDH2 ; Malate dehydrogenase	MDH2	3.28506e+08	4.18627e+08	7.07567e+08	3.84493e+08	4.96201e+08	832154866	24
Mitochondria	H1A005	ME2	ME2	3.61149e+06	5907571	8.53108e+06	2.4139e+06	4.40472e+06	5.46035e+06	4
Mitochondria	A0A674H9V7	MECR	MECR	4.78894e+06	2.60006e+06	4596385	3.14161e+06	3.40176e+06	7.6696e+06	2
Mitochondria	H0YQG0	MICOS13	MICOS13	6.93526e+06	1.24016e+07	14509367	8269159	1.35789e+07	17790450	2
Mitochondria	A0A2S2N5E8	Mitochondrial Cytochrome c1 heme protein (Fragment)	CYC1	49632116	7.01594e+07	8.94721e+07	6.09558e+07	7.62762e+07	1.25744e+08	5
Mitochondria	A0A2S2N4R3	Mitochondrial NADH dehydrogenase (Ubiquinone) flavoprotein 1 (Fragment)	NDUV1	25591620	2.92025e+07	40915216	27707150	3.07552e+07	5.44666e+07	5
Mitochondria	A0A2S2N537	Mitochondrial Very long-chain specific acyl-CoA dehydrogenase (Fragment)	ACADVL	5.0489e+06	4.32298e+06	7.70746e+06	9134160	15939924	27086256	1
Mitochondria	H0ZGQ7	MPC1	MPC1	1.8417e+06	5.17281e+06	6.66074e+06	4.4708e+06	7.18557e+06	7.82325e+06	2
other	A0A674GI80	MPZ	MPZ	3.29474e+07	1.35001e+07	2.14392e+07	NA	NA	NA	6
Mitochondria	H0ZVC3	MRPS36	MRPS36	4.63384e+06	9656085	1.29201e+07	5.8175e+06	11383239	1.89244e+07	2
Mitochondria	H0ZBF5	MTCH2	MTCH2	4.20473e+06	6.7607e+06	9.04064e+06	5.27755e+06	7.90386e+06	1.21631e+07	3
Mitochondria	A0A674G9D8	MTX2	MTX2	5.69987e+06	1.31913e+07	1.29419e+07	7009616	1.45992e+07	16559629	2
Sarcomere	A0A674GD51	MYOM1	MYOM1	1.50431e+08	4.43905e+07	6.01721e+07	8.15608e+07	5.35393e+07	7.9438e+07	51
Sarcomere	A0A674GBN3	MYOM2	MYOM2	3.40671e+07	4.69093e+07	4.04874e+07	47701801	64562259	73422736	45
Sarcomere	H0YSG8	MYOT	MYOT	2.13875e+06	3.0335e+06	4.67447e+06	8.73698e+06	8.42495e+06	1.43149e+07	4
Sarcomere	H0Z9I1	MYOZ1	MYOZ1	4.1074e+06	2.61887e+07	18861804	19406569	3.35607e+07	33913400	4
Mitochondria	A0A2S2N4S1	NADH dehydrogenase (Ubiquinone) 1 subunit C2 (Fragment)	NDUFC2	3.57849e+07	4.42018e+07	6.34719e+07	3.49732e+07	4.42078e+07	7.64683e+07	4
Mitochondria	B5FZM2	NADH dehydrogenase [ubiquinone] 1 alpha subcomplex subunit 2	NDUFA2	3.45724e+07	39216840	54871384	36724572	39840108	7.21099e+07	5
Mitochondria	B5FYU0	NADH dehydrogenase [ubiquinone] 1 alpha subcomplex subunit 5	NDUFA5	3.05665e+07	3.04779e+07	4.10349e+07	4.14695e+07	43930266	6.52384e+07	5
Mitochondria	B5G1U3	NADH dehydrogenase [ubiquinone] 1 alpha subcomplex subunit 6	NDUFA6	2.95573e+07	41733167	3.49418e+07	3.03993e+07	2.16249e+07	4.38064e+07	3
Mitochondria	B5FZL1	NADH dehydrogenase [ubiquinone] 1 beta subcomplex subunit 9	NDUFB9	1.58525e+07	2.14425e+07	28421332	1.59832e+07	1.9771e+07	32912740	4
Mitochondria	B5FZT2	NADH dehydrogenase [ubiquinone] iron-sulfur protein 6, mitochondrial	NDUFS6	2.90324e+07	3.21946e+07	44496383	3.12516e+07	3.22286e+07	61485772	5
Mitochondria	Q1W119	ND1	MT-ND1	18377509	26045876	37420701	18855358	26076289	44563562	2
Mitochondria	Q1W110; Q27GV9	ND4 ; ND4	MT-ND4; MT-ND4	10786120	13439155	16455709	9777477	10926819	11909033	1
Mitochondria	Q1W109	ND5	MT-ND5	1.37581e+07	1.96772e+07	2.64496e+07	14331553	19190033	27908990	5
Mitochondria	B5G1H4	NDUFA10	NDUFA10	3.69287e+07	4.77109e+07	6.73667e+07	3.79018e+07	47127491	8.49703e+07	16
Mitochondria	B5G3M2	NDUFA11	NDUFA11	20130390	26573219	35757392	2.14161e+07	2.5794e+07	3.68694e+07	2
Mitochondria	A0A674GNV0	NDUFA12	NDUFA12	2.33638e+07	2.78345e+07	4.04919e+07	2.47161e+07	2.89925e+07	5.1551e+07	3
Mitochondria	A0A674G714	NDUFA13	NDUFA13	2.38852e+07	3.092e+07	4.02275e+07	21863204	2.79168e+07	4.4661e+07	4
Mitochondria	A0A674H3K0	NDUFA7	NDUFA7	3.19906e+07	3.38664e+07	4.81921e+07	3.36579e+07	3.4235e+07	6.43185e+07	4
Mitochondria	A0A674H230	NDUFA8	NDUFA8	2.75478e+07	3.43448e+07	4.71868e+07	29497786	3.56541e+07	6.1104e+07	6
Mitochondria	A0A674GCJ9	NDUFA9	NDUFA9	3.72225e+07	44590699	6.14071e+07	3.7913e+07	4.50373e+07	7.90844e+07	10
Mitochondria	B5G0K6	NDUFAB1	NDUFAB1	1.95265e+07	1.12519e+07	1.89291e+07	2.24534e+07	1.40944e+07	2.84801e+07	2
Mitochondria	H0Z8I4	NDUFB10	NDUFB10	1.4976e+07	1.56172e+07	1.84625e+07	1.88307e+07	14948538	26827478	2
Mitochondria	B5FYG8	NDUFB3	NDUFB3	1.45678e+07	1.51943e+07	2.12129e+07	1.59206e+07	1.64554e+07	2.83622e+07	2
Mitochondria	H0ZT24; B5G2C7	NDUFB4 ; NADH dehydrogenase [ubiquinone] 1 beta subcomplex subunit 4	NDUFB4 ; NDUFB4	1.76181e+07	2.05603e+07	2.99983e+07	18413299	2.07884e+07	36192557	3
Mitochondria	B5G0I5	NDUFB5	NDUFB5	16517466	1.89142e+07	2.69298e+07	1.74884e+07	19586931	3.26164e+07	3
Mitochondria	A0A674HUM4	NDUFB6	NDUFB6	2.39126e+07	1.64613e+07	2.86358e+07	2.57396e+07	1.88551e+07	43323332	6
Mitochondria	A0A674HFI9	NDUFB7	NDUFB7	19984808	3.68288e+07	5.44993e+07	23668892	30803314	6.95863e+07	2
Mitochondria	A0A674H213	NDUFS1	NDUFS1	4.38628e+07	5.19641e+07	7.43783e+07	4.89654e+07	5.18111e+07	9.94076e+07	24
Mitochondria	A0A674HEU8	NDUFS2	NDUFS2	3.65354e+07	4.24526e+07	5.92536e+07	40342702	4.29268e+07	7.76648e+07	11
Mitochondria	H0ZJA8	NDUFS3	NDUFS3	4.53536e+07	5.39565e+07	75187029	4.96112e+07	5.57925e+07	97539316	9
Mitochondria	B5FZK9	NDUFS4	NDUFS4	3.40158e+07	3.84733e+07	5.86799e+07	3.87319e+07	3.71549e+07	8.00338e+07	7
Mitochondria	B5G0Z7	NDUFS5	NDUFS5	1.86465e+07	2.13732e+07	3.00348e+07	1.90516e+07	2.27083e+07	3.74377e+07	3
Mitochondria	H0YRI6	NDUFS7	NDUFS7	20648626	2.47785e+07	3.33329e+07	28122806	2.58839e+07	41599388	3
Mitochondria	H0ZAQ6	NDUFS8	NDUFS8	1.2579e+07	1.4807e+07	1.94916e+07	1.39166e+07	14658700	2.65488e+07	2
Mitochondria	B5G0Q5	NDUFV2	NDUFV2	32395811	3.61947e+07	5.1637e+07	32343554	34958419	67508098	9
Mitochondria	A0A674GYR0	NDUFV3	NDUFV3	6.36957e+06	6.94533e+06	9.73754e+06	6.74547e+06	7041196	13687734	2
Sarcomere	H0ZPA2; A0A674HHP5	NEB ; NEB	NEB ; NEB	4.07745e+07	64556836	5.93684e+07	55850536	8.30567e+07	9.3688e+07	48
other	A0A674HRM9	NEFL	NEFL	5.37243e+06	3.62132e+06	4.14308e+06	NA	NA	NA	5
other	A0A674GUF6	NEFM	NEFM	6.43113e+06	4.38032e+06	5.26735e+06	NA	NA	NA	4
other	H0ZJC8	NID1	NID1	3402920	5.08808e+06	5.98944e+06	6.85114e+06	9853723	1.38969e+07	2
Mitochondria	A0A674GR26	NIPSNAP2	NIPSNAP2	5.5163e+07	7.70819e+07	1.21963e+08	5.79538e+07	8.61097e+07	1.49835e+08	4
other	A0A674GK92	NME2	NME2	2.98357e+07	2.64727e+07	43482537	4.86214e+07	51492592	8.3184e+07	6
other	A0A674GC43	NPM1	NPM1	1.55756e+06	2.39014e+06	2428558	5192202	5.25842e+06	6.13084e+06	2
other	H0YUB7	OARD1	OARD1	2.39215e+06	4.20984e+06	4.45973e+06	3.1343e+06	6790539	7.2403e+06	3
Sarcomere	A0A674GNH5; A0A674HJ43	Obscurin ; Obscurin, cytoskeletal calmodulin and titin-interacting RhoGEF b	OBSCN	8690041	1.34183e+07	10289218	10822299	16451302	17933741	26
Mitochondria	A0A674HR82	OGDH	OGDH	2.25563e+07	3.46855e+07	44202284	3.0288e+07	4.52356e+07	6.90832e+07	28
other	A0A674GB69	OGN	OGN	7.71634e+06	5.7781e+06	3.0028e+06	7943544	9447984	8.71354e+06	3
Mitochondria	A0A674H911	OXCT1	OXCT1	8.50865e+06	8211569	1.51088e+07	1.12684e+07	1.39636e+07	2.22464e+07	6
other	A0A674GPR3	P4HB	P4HB	4.89075e+06	4.07475e+06	3.09222e+06	7.41537e+06	5.71602e+06	6093400	4
other	H0YWD3	PARK7	PARK7	3.02597e+07	1.25115e+07	2.48289e+07	5.61815e+07	3.34638e+07	4.40359e+07	6
other	A0A674GGK6	PBXIP1	PBXIP1	1.48209e+07	1.23295e+07	1.17869e+07	2.39848e+07	19031180	2.52115e+07	10
Mitochondria	H0ZKY4	PCCA	PCCA	3.13464e+06	6.7471e+06	8.32283e+06	3.97601e+06	6.44936e+06	1.0291e+07	5
Mitochondria	A0A674GN75	PCCB	PCCB	4.26112e+06	5.98631e+06	7.86255e+06	4.51334e+06	7.5724e+06	1.03972e+07	5
Mitochondria	H0ZBD6	PDHA1	PDHA1	3.82264e+07	7.45557e+07	99547346	43219125	79673586	1.19231e+08	18
Mitochondria	A0A674HKK7	PDHB	PDHB	5.93496e+07	9.46797e+07	125695333	6.73069e+07	1.10764e+08	1.67912e+08	12
Mitochondria	H0ZII2	PDHX	PDHX	7933021	1.48463e+07	2.18469e+07	9.13762e+06	1.59114e+07	2.81582e+07	7
other	H0ZIZ6	PDIA3	PDIA3	1.05905e+07	7.06026e+06	7.35278e+06	15674727	1.35359e+07	17467987	9
other	H0ZS56	PDIA6	PDIA6	5.12036e+06	6.93711e+06	6.78251e+06	1.38147e+07	1.35404e+07	15656470	4
Mitochondria	H0ZDY0	PDK1	PDK1	2.56982e+06	3.17361e+06	5.43652e+06	3.06289e+06	6.25619e+06	8326758	3
Sarcomere	A0A674GU32	PDLIM3	PDLIM3	2.15693e+06	3.13633e+06	6.4017e+06	6.98012e+06	8.60864e+06	1.93491e+07	3
Sarcomere	A0A674GNM5; A0A674GP13	PDLIM5 ; PDLIM5	PDLIM5 ; PDLIM5	380117	25617687	2.2499e+07	8.06333e+06	32307127	38793371	1
other	A0A674GY50	PDZ domain-containing protein	PDZ domain-containing protein	8.73327e+06	7777665	9.05473e+06	17445463	1.45841e+07	2.10472e+07	4
other	B5G3G8	Peptidyl-prolyl cis-trans isomerase	PPIA	1.82872e+07	1.50172e+07	27922634	47492444	53922450	71516494	2
other	H0Z8R2	PFKL	PFKL	4.11794e+06	1.98322e+06	7281568	8441399	5044289	16441842	1
other	A0A674GL26	PFN1	PFN1	3.12848e+06	1.65605e+06	2.88827e+06	15440772	8.0997e+06	9.45132e+06	2
other	A0A674GF09	PGAM1	PGAM1	62744738	3.60529e+07	8.45584e+07	9.25168e+07	7.67247e+07	1.19363e+08	8
other	A0A674GTA3	PGK1	PGK1	41549266	3.22941e+07	6.83175e+07	6.41652e+07	7.34362e+07	8.13314e+07	11
other	H0ZI36	PGM1	PGM1	1.56286e+07	9.19348e+06	1.88715e+07	24140698	2.21476e+07	32618585	12
Mitochondria	A0A674H2I7	PHB	PHB	1.53168e+07	2.0401e+07	3.15967e+07	1.78909e+07	22812502	37004376	13
Mitochondria	H0ZSS1; A0A674G6X6	PHB2 ; PHB2	PHB2	7.62601e+06	8659075	13610659	8.63642e+06	10537013	1.67374e+07	2
other	H0Z358	PHKA1	PHKA1	4.58586e+06	5.78573e+06	5.49149e+06	6.34342e+06	7.61019e+06	1.02991e+07	7
other	A0A674HRJ9	PKM	PKM	1.14857e+08	8.06704e+07	1.47159e+08	1.7144e+08	169579357	2.64648e+08	23
other	A0A674HDS4	PLEC	PLEC	4.81122e+06	5315918	5.32745e+06	9908876	9.53872e+06	1.02915e+07	14
other	H1A172	PPP2R1A	PPP2R1A	3.23381e+06	2.95398e+06	3.83365e+06	6.87701e+06	7.18055e+06	9579311	4
other	A0A674H3W2	PRELP	PRELP	7.01226e+06	2.58267e+06	3.39307e+06	9.04336e+06	6.01779e+06	8.93387e+06	3
other	A0A674HS09	Protein kinase domain-containing protein	Protein kinase domain-containing protein	1.95517e+07	3.21998e+07	2.79698e+07	2.70862e+07	41320153	4.26764e+07	14
Mitochondria	B5G411	Putative cytochrome c oxidase subunit VIIb variant 1	COX7B	65974454	80027814	106892224	71346463	87236220	133053026	2
other	B5G0R8	Putative D-dopachrome tautomerase variant 4	DDT	8.54781e+06	4237840	9.54907e+06	1.67193e+07	1.06731e+07	1.36925e+07	3
Mitochondria	B5FXI3	Putative enoyl Coenzyme A hydratase short chain 1 mitochondrial variant 1	ECHS1	8816886	9.18381e+06	1.45775e+07	1.05221e+07	1.29633e+07	1.90629e+07	4
Mitochondria	B5KFF4	Putative H+ transporting F1 ATP synthase epsilon subunit variant 1	ATP5F1E	8.22947e+07	9.68953e+07	1.21472e+08	7.61059e+07	110270525	1.58548e+08	3
other	B5FYF1	Putative histone H1.10	H1-10	4.69023e+07	5.82394e+07	59586201	8.93138e+07	1.04197e+08	1.33084e+08	8
Mitochondria	B5G3T0	Putative NADH dehydrogenase 1 alpha subcomplex 4	NDUFA4	2.65222e+07	3.02001e+07	53926982	36726564	3.30881e+07	65048554	3
other	B5G0M4	Putative peroxiredoxin 1 variant 2	PRDX1	23907393	1.44379e+07	32350744	5.77026e+07	3.16237e+07	71202815	7
other	B5G186	Putative phosphatidylethanolamine-binding protein (PEBP) variant 3	Putative PEBP1	2.57067e+07	1.49221e+07	3.52442e+07	4.27282e+07	41299276	6.72018e+07	6
Mitochondria	B5FZ09	Putative upregulated during skeletal muscle growth 5 variant 1	ATP5MK	1.38835e+07	2.31753e+07	2.78074e+07	1.46579e+07	22097562	27547725	2
Calcium Handling	B5G1U4	PVALB	PVALB	2.22001e+08	1.20268e+08	2.32634e+08	1.73712e+08	207366330	2.52335e+08	11
other	H0Z3U2	PYGB	PYGB	2.28863e+07	2.852e+07	2.23254e+07	5.58174e+07	5.23896e+07	9.17673e+07	4
other	H0YP88	RAB11B	RAB11B	3.20074e+06	3.55584e+06	4.16135e+06	5.83814e+06	7.05026e+06	7444443	2
other	A0A674HVP7	RACK1	RACK1	7.44947e+06	6.79986e+06	7.83864e+06	22327137	2.11417e+07	23863675	5
other	H0Z2P1	RAN	RAN	6.64976e+06	4.7653e+06	6.86378e+06	1.62336e+07	13115263	1.61079e+07	4
Calcium Handling	H0YRZ7	REEP5	REEP5	4753270	5.36041e+06	5.69379e+06	10045792	1.0789e+07	12929305	2
Calcium Handling	A0A674GKH2	Reticulon	RTN2	1.33589e+07	8.50856e+06	9.03045e+06	22269329	5.55293e+06	2.02584e+07	3
other	A0A674GE45	Ribosomal_L18e/L15P domain-containing protein	RLP18	4.47801e+06	5.16796e+06	4.86881e+06	10002476	1.03516e+07	1.16786e+07	2
other	H0YWU1	RPL12	RPL12	2.88026e+06	4088785	3.54646e+06	6.4037e+06	6704566	8.08641e+06	2
other	B5G289	RPL13A	RPL13A	4301124	4.28819e+06	4.15921e+06	1.01173e+07	9258682	12398738	2
other	H0ZGK7	RPL4	RPL4	2.99602e+06	3.67388e+06	3.35483e+06	6.73231e+06	7.27574e+06	8.54901e+06	3
other	B5G3W2	RPL7	RPL7	7.19849e+06	7.88957e+06	8.21685e+06	1.32331e+07	15746073	1.83764e+07	2
other	B5FYM8	RPL7A	RPL7A	4.56713e+06	5.37333e+06	5493733	1.05247e+07	1.08866e+07	12321312	2
other	A0A674GML5	RPN1	RPN1	3.28668e+06	4.2561e+06	3.38213e+06	6.60772e+06	6.43474e+06	8511269	3
other	A0A674H1W1	RPN2	RPN2	2.54927e+06	3.70176e+06	3.4062e+06	4.52939e+06	5.65984e+06	7.35344e+06	2
other	B5FZH6	RPS13	RPS13	53254649	5.51487e+06	5.31202e+06	6.35812e+07	1.08853e+07	1.26956e+07	2
other	H0ZLG5	RPS20	RPS20	5.22428e+06	5.57989e+06	5.55181e+06	11537939	1.19273e+07	14804095	2
other	H0Z9N6	RPS27A	RPS27A	1.0543e+08	92579277	1.2388e+08	2.365e+08	2.21711e+08	2.85726e+08	3
other	A0A674GKT7	RPS5	RPS5	5.27916e+06	8813730	8295962	1.17809e+07	1.49566e+07	1.6826e+07	2
other	A0A674GAD0	RPS8	RPS8	4730920	6.12335e+06	NA	12050881	11167260	14454372	2
other	A0A6E7LUM4	RPSA	RPSA	5.55242e+06	5.93138e+06	5.75627e+06	12300741	1.19021e+07	14340702	4
other	A0A674HBF9	RTN4	RTN4	1.32477e+08	1.72148e+08	152988098	153923288	163411408	226112584	6
Mitochondria	H0ZP28	SAMM50	SAMM50	9786195	14640015	1.74586e+07	11096798	1.75395e+07	2.29662e+07	10
other	A0A674H2V6	Saposin B-type domain-containing protein	SFTPB	627036	4.41873e+06	NA	143797	NA	16219946	2
other	A0A674HIJ7	SAR1B	SAR1B	7721883	1.29123e+07	7.74577e+06	8.06908e+06	1.37983e+07	1.45916e+07	3
Mitochondria	H0ZD78	SDHA	SDHA	42192320	47622948	5.93988e+07	4.01026e+07	4.25537e+07	6.14174e+07	21
other	A0A674G8K4	SDR39U1	SDR39U1	4.22573e+06	9.53695e+06	8.4211e+06	5074321	1.22898e+07	1.26192e+07	5
other	A0A674H9X0	SERPINH1	SERPINH1	6.61696e+06	3.06933e+06	3.45216e+06	8.80683e+06	7.51344e+06	7.1201e+06	4
Mitochondria	H0ZLJ2	SFXN4	SFXN4	7.90466e+07	9.18912e+07	1.55981e+08	1.09876e+08	1.26407e+08	2.31814e+08	7
other	A0A674GMM8	SHSP domain-containing protein	HSPB2	3.57746e+06	6560060	4.70596e+06	5.70328e+06	8313762	9.49776e+06	2
Mitochondria	A0A674GXU9	SLC25A11	SLC25A11	34369220	56967106	7.21481e+07	37751493	5.87927e+07	7.85368e+07	11
Mitochondria	A0A674GA15	SLC25A12	SLC25A12	4.81487e+07	8.49567e+07	8.67157e+07	7.53865e+07	1.01397e+08	1.28585e+08	26
Mitochondria	H0ZFN0	SLC25A20	SLC25A20	6959002	1.01595e+07	1.0265e+07	11566959	17506538	1.87635e+07	4
Mitochondria	A0A674GJF5	SLC25A22	SLC25A22	2.58423e+06	3.51098e+06	5.04435e+06	2.91459e+06	4.43169e+06	1.04394e+07	3
Mitochondria	A0A674H361	SLC25A3	SLC25A3	6.93902e+07	1.04797e+08	1.32396e+08	7.28943e+07	1.05378e+08	162082243	6
Mitochondria	H0Z8Q4	SLC25A4	SLC25A4	331129885	621658286	7.76099e+08	3.93188e+08	7.32689e+08	930975036	5
other	A0A674HVW3	SNTA1	SNTA1	6.56955e+06	7.47173e+06	7.59788e+06	6.76272e+06	1.22959e+07	1.49494e+07	7
other	H0ZTB6	SOD1	SOD1	3.42998e+07	1.44703e+07	30301578	4.8211e+07	4.42709e+07	7.9734e+07	5
other	A0A2S2N524	Spliceosome RNA helicase DDX39B (Fragment)	DDX39B	2.91124e+06	4.19976e+06	4.2321e+06	6.31583e+06	8105523	9.46309e+06	2
other	A0A674G7G4	SPTAN1	SPTAN1	4.15246e+06	4.44537e+06	5.19606e+06	6.29111e+06	6.81577e+06	9.04821e+06	11
other	A0A674HSL6	SPTBN1	SPTBN1	3.86073e+06	3.69069e+06	4.46592e+06	5.3947e+06	5.41466e+06	7.95906e+06	6
Calcium Handling	A0A674GH25	SRL	SRL	2.51222e+08	272096121	304770674	3.4073e+08	3.46919e+08	5.36095e+08	21
Mitochondria	A0A674G8F6	Succinate dehydrogenase [ubiquinone] iron-sulfur subunit, mitochondrial	SDHB	2.82143e+07	3.73479e+07	4.84239e+07	3.30092e+07	3.24355e+07	4.96535e+07	7
Mitochondria	A0A674GAV5	Succinate dehydrogenase cytochrome b560 subunit, mitochondrial	SDHC	1.9458e+07	2.20643e+07	31526509	19735936	1.63923e+07	31984056	4
Mitochondria	A0A674G9P2	SUCLA2	SUCLA2	50317604	76981404	1.15735e+08	6.19761e+07	9.90542e+07	149443366	16
Mitochondria	A0A674H3P5	SUCLG1	SUCLG1	3.67572e+07	5.7229e+07	8.62669e+07	4.77489e+07	7.48563e+07	1.15694e+08	8
Mitochondria	B5G0D4	Superoxide dismutase	SOD2	57608089	6.60505e+07	1.02569e+08	6.52258e+07	9.0377e+07	124060148	6
other	H0Z525	SURF4	SURF4	4.35569e+06	6.80025e+06	6.0445e+06	5857496	8047091	8.30145e+06	2
Sarcomere	A0A674GTT0	SYNPO2	SYNPO2	NA	1.02822e+06	1.64386e+06	639815	8.12401e+06	1.22511e+07	2
Calcium Handling	A0A674GTP4	SYPL2	SYPL2	41340767	56326972	64956759	64006394	77470670	115786216	2
Calcium Handling	A0A674GLF7	TCAP	TCAP	NA	5.55149e+06	5889338	6476729	9.17827e+06	1.1041e+07	2
Mitochondria	H0Z433	TFAM	TFAM	1.62429e+06	2.6758e+06	3180178	1.74319e+06	3.46302e+06	4.44266e+06	2
other	H0Z7B1	TGM2	TGM2	6.42326e+06	3.01138e+06	2.49238e+06	1.43349e+07	6.91431e+06	4.07875e+06	5
Calcium Handling	H0Z7G5	TMEM109	TMEM109	26433648	44841481	41765447	34511142	41523295	59364698	2
Sarcomere	A0A674GD99	TPM1	TPM1	2.13185e+08	307821807	2.7062e+08	3.15333e+08	4.23756e+08	4.71541e+08	20
other	A0A2S2N611	Triosephosphate isomerase (Fragment)	TPI1	1.18374e+08	98148612	142110156	1.66687e+08	1.61981e+08	2.13841e+08	16
Mitochondria	A0A674HU64	Tr-type G domain-containing protein	TUFM	5.70573e+06	9.00195e+06	1.10348e+07	12028390	2.02434e+07	2.42645e+07	2
Mitochondria	A0A674HVA7	TST	TST	4.00446e+06	3.0559e+06	4987533	3.08095e+06	3.62282e+06	4.73358e+06	2
other	H1A034	TUBA1C	TUBA1C	6.05724e+06	5.33613e+06	1.10073e+07	2.50007e+07	2.36698e+07	28159916	2
other	A0A674GC49	TUBA8	TUBA8	1.58129e+06	1.84015e+06	4.27349e+06	3.83221e+06	6.44925e+06	1.05454e+07	2
other	B5G4G7	TUBB4B	TUBB4B	6.91895e+06	8429389	1.53345e+07	21606418	2.3756e+07	36301025	2
other	B5G117	TXN	TXN	1.12592e+07	8.4718e+06	14838292	37381253	33167753	40696153	2
other	H0Z274	TYSND1	TYSND1	6735351	5.64664e+06	6385786	7.51982e+06	8.0739e+06	10756387	1
other	A0A674GW90	UBE2A	UBE2A	2.8853e+07	29852058	55892242	18733356	33378722	61857669	2
other	H0YVL2	UGP2	UGP2	7.41416e+06	8.29431e+06	1.33043e+07	2.21154e+07	23098934	2.48926e+07	7
other	H0Z377	UNC45B	UNC45B	2.49674e+06	2483241	2.98213e+06	4.61703e+06	6.1928e+06	6.78676e+06	2
Mitochondria	B5G1I4	UQCR10	UQCR10	5.66964e+07	91016205	120348656	63179638	101028216	146358540	2
Mitochondria	B5FZH4	UQCRB	UQCRB	75059804	112597640	1.42726e+08	87729287	1.23193e+08	188203736	9
Mitochondria	H0ZBA3	UQCRC1	UQCRC1	8.53515e+07	1.51853e+08	188727520	97202062	1.6309e+08	2.56519e+08	22
Mitochondria	A0A674H477	UQCRC2	UQCRC2	85823577	1.35046e+08	175867880	103682735	1.41005e+08	2.3136e+08	16
Mitochondria	H0YPJ5	UQCRQ	UQCRQ	45843606	6.73894e+07	9.36254e+07	53313881	7.24425e+07	1.1784e+08	5
Sarcomere	H0ZHL1	VAPA	VAPA	6464325	8.72067e+06	9.7876e+06	1.15172e+07	14459206	17261115	2
Sarcomere	B5G1M5	VAPB	VAPB	3.06291e+07	4.11044e+07	49322911	4.31471e+07	6.07557e+07	8.94886e+07	6
other	A0A674HT04	VCL	VCL	1.54333e+06	1.27137e+06	1.68439e+06	5.84047e+06	4.62024e+06	4.25115e+06	2
other	H0YU57	VCP	VCP	1.68915e+07	9.38886e+06	1.21334e+07	2.72741e+07	1.77802e+07	25913164	14
Mitochondria	A0A674HLV1	VDAC2	VDAC2	231564442	3.54781e+08	4.55228e+08	2.3379e+08	3.42868e+08	502134248	14
Mitochondria	A0A674HC64	VDAC3	VDAC3	1.08551e+07	1.55113e+07	2.03281e+07	1.3948e+07	1.90579e+07	3.58206e+07	5
Mitochondria	A0A674GB00	Very long-chain specific acyl-CoA dehydrogenase, mitochondrial	ACADVL	1.62509e+07	9.63798e+06	2.53323e+07	4.15319e+07	4.68941e+07	7.13159e+07	11
other	H0YST2	VIM	VIM	6929958	1.11558e+07	7.93263e+06	31100040	38352562	2.87663e+07	6
Calcium Handling	A0A674GWB0	WFS1	WFS1	2676970	2.67811e+06	4.28896e+06	4844333	6.58027e+06	1.10128e+07	2
other	H0Z4W0	YWHAE	YWHAE	18182283	1.75233e+07	2.26789e+07	3.6818e+07	37798606	5.01277e+07	6
other	B5G027	YWHAG	YWHAG	7501923	6.50127e+06	7272910	1.30375e+07	14235110	15910469	2
other	A0A674H511	YWHAH	YWHAH	1.95919e+06	2.11045e+06	3.37776e+06	5129746	5278080	8776569	1
other	H0ZPB2	YWHAZ	YWHAZ	5464904	4075810	5.67708e+06	12602543	9980482	12260702	1

## Sheet: Mass Spec results singing prev
main_function	Master.Protein.Accessions	gene	curated gene name	Animal SP 1	Animal SP 2	Animal SP 3	Animal SP 4	Animal SP 5	Animal SP 6	Animal SP 7	Animal SP 8	Animal SP 9	Animal SP 10	peptides
contractile	H0ZAS1; A0A674G8N5	LOC100227533 ; LOC100227533	MYH13	1.86061e+09	2345704753	9.733e+08	1330896098	1478184931	2763833154	3074756004	8.93355e+08	1.1357e+09	1.1887e+09	91
contractile	A0A674GMI4; A0A674GPZ1; A0A674HA36; A0A674GUX9; A0A674H378; A0A674GQ92	LOC100229783 ; MYSS protein ; LOC100218875 ; MYH1B protein ; LOC105760990 ; LOC100228485	MYH-fast	1.48996e+08	9.26569e+07	2.47206e+07	7.28869e+07	5.7089e+07	140706623	1.25793e+08	2.12056e+07	7.18093e+07	5.09249e+07	21
contractile	A0A674HGN3	MYH7	MYH7	3.62445e+06	2.63104e+06	1.14191e+06	1661118	2.83856e+06	3.5617e+06	2.63462e+06	655915	2.74332e+06	2.22125e+06	2
contractile	A0A674HF28	MYH7B	MYH7B	1.77536e+06	2.91013e+06	8687377	8750937	14862175	4.56747e+06	3798264	6.40529e+06	8823834	11513122	1
contractile	A0A674GPW3	MYH6 protein	MYH6	1641506	2217000	541694								1
contractile	B5KFH0	MYL1	MYL1	1984104289	2347778038	9.6865e+08	1.41811e+09	1532267751	2.77623e+09	3.03093e+09	9.13084e+08	1.21445e+09	1.27566e+09	16
contractile	H0YPL1	MYL3	MYL3 ; MYL1		3.36678e+06	4.66469e+06	1.76657e+06	1.65614e+06	5936701	27808473	2.78826e+06	1.38765e+06		5
contractile	A0A2S2N5S9	Myosin regulatory light chain 2, skeletal muscle isoform (Fragment)	MYL2	1.64955e+09	1.98985e+09	8.51759e+08	1.21391e+09	1307170958	2289376821	2480921779	7.84927e+08	1.05535e+09	1.06489e+09	16
contractile	A0A674HN42	MYBPC1	MYBPC1	2.77528e+06	2.90415e+06	556827	816308	518726	4.27321e+06	3.40168e+06	362949	955935	498786	2
contractile	A0A674GQQ7	Myosin binding protein C, fast type	MYBPC2	8237437	1.59954e+07	5.0257e+06	1.08369e+07	9.69191e+06	1.92296e+07	1.72611e+07	4.75475e+06	8.94422e+06	6.63339e+06	13
contractile	A0A674G7C5	MYBPC3	MYBPC3	2.64714e+07	3.6046e+07	8.86304e+06	1.53304e+07	9.98104e+06	37876508	39334494	12013961	1.6896e+07	1.45707e+07	10
contractile	A0A674GAS7	MYBPH	MYBPH	9.61105e+07	1.05941e+08	5.25997e+07	6.69857e+07	7.35442e+07	1.26703e+08	1.45673e+08	37645536	42534485	5.66165e+07	16
other	H0ZKL6	MYH9	MYH9	2.54016e+06	2.60938e+06	617890	869340	852028	2.04526e+06	3.46588e+06	613062	702903	758436	2
other	B5G4P8	Histone H3	H3	338804056	327232920	165151816	181076808	2.00182e+08	375629856	403009968	136231888	160666152	171866596	2
other	H0YZ85	H2AZ1	H2AZ1	24973211	23008271	11076726	13710778	15943045	26893528	32105603	1.12596e+07	1.17084e+07	1.38452e+07	2
contractile	H0ZNH2	ACTC1	ACTA1	3.12499e+09	3.25681e+09	1529863841	2121499824	2.34505e+09	3.79086e+09	4695559532	1.27959e+09	1.78325e+09	2.02656e+09	9
contractile	A0A674GD99; H0YUG0	TPM1 ; TPM2	TPM1 ; TPM2	7.9559e+08	8.15699e+08	3.60321e+08	5.32541e+08	5.49783e+08	9.47682e+08	1.24775e+09	3.33512e+08	4.53273e+08	5.07114e+08	10
contractile	A0A674HKJ3	TNNT3	TNNT3	375492781	390375440	157564816	2.36887e+08	2.29391e+08	4.4817e+08	5.71308e+08	1.34624e+08	1.84967e+08	2.12842e+08	16
contractile	A0A674HTP0	TNNI2	TNNI2	2.19129e+08	2.24962e+08	105442550	1.59384e+08	147307176	2.55487e+08	3.3043e+08	9.00443e+07	1.22627e+08	138992360	4
contractile	H0Z6Z2	TNNC2	TNNC2	1.52819e+08	1.50201e+08	5.11008e+07	6.24266e+07	5.8349e+07	185172066	1.82315e+08	3.32756e+07	4.4617e+07	5.70696e+07	6
contractile	A0A674GJT9	Titin	TTN	6.18026e+07	7.09587e+07	3.10992e+07	4.93945e+07	44689217	9.18458e+07	103619476	2.82752e+07	3.90586e+07	38994532	17
Calcium	A0A674HG57	ATP2A1	SERCA1	2912548605	3426801026	1.73269e+09	2.18963e+09	2.82989e+09	4132842016	4502446626	1.53406e+09	2340322747	2376916432	36
Calcium	A0A674GUH3; A0A674HD26	RYR1 ; RYR1	RYR1	2.39278e+07	2.54747e+07	9.70439e+06	1.2208e+07	1.53248e+07	2.58393e+07	3.22301e+07	9.0992e+06	1.3571e+07	1.19753e+07	33
Calcium	A0A674GZG1	RYR2	RYR2	2.90637e+06	3008972	2.91701e+06	3355738	3861144	3.56579e+06	3.38976e+06	2.26549e+06	3.25484e+06	3354534	1
other	A0A674GJC8	CKM	CKM	2.42129e+09	1.75372e+09	7.35396e+08	1.08675e+09	5.84315e+08	2892640392	3175273898	4.36814e+08	4.34892e+08	8.87225e+08	12
mitochondria	H0Z9I0	CKMT2	CKMT2	1.69669e+09	1021143762	4.84424e+08	6.19904e+08	749542671	1193771064	1.7831e+09	539195480	6.93466e+08	6.78591e+08	19
other	H0ZRK1	CKB	CKB	9479190	11108861				14079314	17215804	3.51011e+06	3549566		1
Calcium	H0ZEI2	Parvalbumin	Parvalbumin	1.52511e+09	1.65668e+09	2.75927e+08	4.30083e+08	3.43567e+08	1.57512e+09	1.91291e+09	1.45556e+08	1.32649e+08	3.02818e+08	11
other	H0ZLC7	COL3A1	COL3A1	1.89121e+08	2.17052e+08	4.69664e+07	9.54128e+07	72328960	8.37235e+07	2.12746e+08	48665944	5.69413e+07	55772724	25
other	H0YTI8	COL1A2	COL1A2	2.14971e+08	2.11822e+08	3.16986e+07	7.07605e+07	4.63188e+07	51988936	251834640	2.76145e+07	4.66563e+07	3.53442e+07	19
other	A0A674HIB9	COL1A1	COL1A1	163952432	1.66258e+08	2.34434e+07	5.51742e+07	34722533	3.64835e+07	2.03716e+08	2.02014e+07	36099535	2.59174e+07	4
other	H0ZEN6	COL4A2	COL4A2	3.35325e+07	4.49274e+07	8.85703e+06	13871731	18502028	35595326	45774696	1.1481e+07	1.15217e+07	10704804	6
other	A0A674H481	COL5A2	COL5A2	68071733	74299417	9.59783e+06	2.23468e+07	13931513	15742175	85097454	8.48366e+06	1.42582e+07	1.04527e+07	2
other	H0ZEK9	COL4A1	COL4A1	2.93718e+07	3.58139e+07	7.8024e+06	1.75746e+07	2.39286e+07	2.96807e+07	4.62076e+07	1.54544e+07	15477526	1.46734e+07	4
other	A0A674GH93	COL6A3	COL6A3	2.49674e+07	1.94545e+07	8.591e+06	8.43134e+06	9.99521e+06	1.18868e+07	33346445	7.36212e+06	7.99258e+06	8.17544e+06	26
other	A0A674GXL3	COL6A2	COL6A2	21607316	1.69177e+07	7.92231e+06	8.2285e+06	9.15832e+06	9.52011e+06	27458356	7.02913e+06	7133454	7.36469e+06	7
other	H0YYU8	Collagen alpha-1(VI) chain	COL6A1	21889122	1.70825e+07	6.72379e+06	7.0083e+06	7.56105e+06	1.01517e+07	28181124	5.8165e+06	6.11541e+06	6.04065e+06	10
contractile	A0A674HF08	[Myosin light-chain] kinase	Unknown	7.04166e+06	10123061	2.70338e+06	4.48979e+06	2.92167e+06	1.11946e+07	1.1981e+07	2.219e+06	1.87775e+06	3709266	7
mitochondria	B5G465	10 kDa heat shock protein, mitochondrial	HSPE1	72360031	46917326	2.73682e+07	3.0869e+07	36372488	55644060	3.80831e+07	29764756	25401993	45128120	1
other	A0A2S2N441	40S ribosomal protein S18 (Fragment)	RPS18	8.33427e+06	8.66271e+06	3.61627e+06	4.53121e+06	3.65561e+06	9.19693e+06	1.03213e+07	3.47075e+06	4.04852e+06	4.08041e+06	2
other	A0A674GKZ0	40S ribosomal protein S19	RPS19	6.25053e+06	6.87276e+06	2.45842e+06	2.55663e+06	2.74982e+06	6.88496e+06	8.35178e+06	2.27605e+06	2.81975e+06	2.64794e+06	2
other	B5FY09	40S ribosomal protein S28	RPS28	8.35119e+06	8.57209e+06	766392	1.2115e+06	676125	9.37712e+06	1.05238e+07	766057	1.0739e+06	828523	2
mitochondria	H0YP61	ACAA2	ACAA2	9.61927e+07	4.21132e+07	2.70648e+07	2.40314e+07	23283908	59278547	6.28929e+07	2.9953e+07	40203827	2.50303e+07	10
mitochondria	H0ZMD6	ACADL	ACADL	3.54006e+07	2.84214e+07	11175059	1.02241e+07	9886827	3.02013e+07	4.72422e+07	1.40008e+07	1.02223e+07	1.83694e+07	6
mitochondria	H0ZJL8	ACADM	ACADM	3.25345e+07	34798088	1.30265e+07	1.32047e+07	17102373	38011177	5.03743e+07	14336576	1.15237e+07	1.87116e+07	3
mitochondria	A0A674G8C5	ACADS	ACADS	21211201	23941833	1.45404e+07	8.1349e+06	1.05992e+07	2.34512e+07	2.63433e+07	1.0035e+07	7.35546e+06	11776993	6
mitochondria	H0ZQX7	ACAT1	ACAT1	101382480	87800772	4.55856e+07	45662174	53642700	1.01211e+08	1.11927e+08	3.47211e+07	4.02875e+07	5.06034e+07	12
other	A0A674GJ18	ACHE	ACHE	5.01245e+06	5.84993e+06	4.20612e+06	3.83415e+06	3347072	8.93445e+06	8.17698e+06	1.92819e+06	1.73932e+06	4.25197e+06	3
mitochondria	H0ZI30	ACO2	ACO2	6.36212e+08	449084524	2.09447e+08	2.09464e+08	2.1114e+08	475405169	6.51852e+08	1.79451e+08	2.02058e+08	2.7453e+08	41
other	A0A674H2C2	ACP1	ACP1	13189838	1.16387e+07	4.17212e+06	4.30692e+06	2.94546e+06	14769858	1.75234e+07	2.81047e+06	2.37517e+06	4727624	2
mitochondria	A0A674GX62	ACSL1	ACSL1	4.24577e+07	2.74654e+07	1.50098e+07	1.7025e+07	1.69108e+07	3.98499e+07	4.8477e+07	1.38582e+07	1.66514e+07	2.12324e+07	18
other	A0A674H465	ACTG1	ACTG1	7.46134e+07	6.69964e+07	2.46287e+07	3.46113e+07	3.58497e+07	6.30023e+07	1.01118e+08	27680404	3.04748e+07	2.98983e+07	4
other	A0A674HN80	ACTN1	ACTN1	9635800	9668608	3504260	4552950	1.54156e+06	11004244	12523822	1736784	2.58808e+06	3.35167e+06	1
contractile	H0ZJL3	ACTN2	ACTN2	1.70133e+08	170334276	6.28057e+07	9.45735e+07	4.76842e+07	1.88244e+08	241680655	4.73511e+07	6.11966e+07	7.75482e+07	27
mitochondria	A0A674HCG6	Acyl-CoA thioesterase 13	ACOT13	24578239	10387674	8.43507e+06	7.51606e+06	9649459	1.5815e+07	20826192	9643457	7.07675e+06	1.08022e+07	2
other	A0A674H7A0	ACYP2	ACYP2	18543276	2.01453e+07	6.86804e+06	1.05656e+07	6.087e+06	3.16961e+07	2.98209e+07	5.18526e+06	5.03395e+06	8.18286e+06	3
Calcium	A0A674GDB4	ADIPOQ	ADIPOQ	5.9382e+06	1.14325e+07	4769049	4.91801e+06	5430873	8.65165e+06	1.35676e+07	4.64186e+06	4.28571e+06	4.1927e+06	2
mitochondria	H0ZKC0	ADP/ATP translocase	SLC25A4	69575247	99818754	4.44183e+07	17186958	4.33562e+07	49152531	102715430	33564281	2.25157e+07	2.21424e+07	2
contractile	H0ZG01	ADPRHL1	ADPRHL1	7.85141e+06	6.15324e+06	3.80319e+06	4.64012e+06	2.55091e+06	9.04035e+06	12917250	1.82937e+06	2.36353e+06	3.23909e+06	2
other	H0ZIM5	ADSL	ADSL	1.06238e+07	9.3318e+06	3.93083e+06	4.66892e+06	2.53078e+06	15357723	1.47087e+07	2.86277e+06	2.36775e+06	4.07422e+06	3
other	H0ZRP1	ADSS1	ADSS1	4.78683e+07	3.71318e+07	9.70668e+06	1.42806e+07	6.80374e+06	4.62397e+07	6.21118e+07	7.17525e+06	7.48866e+06	1.30633e+07	7
mitochondria	A0A674HA38	AFG3L2	AFG3L2	8974302	6.11526e+06	3307206	3.82208e+06	3.92524e+06	8447555	9.74519e+06	2988939	3.34451e+06	4.39569e+06	2
mitochondria	H0ZN07	AGK	AGK	6427083	4.89469e+06	2705282	3.74986e+06	3.22023e+06	5.70505e+06	6.06165e+06	1.32582e+06	2.85265e+06	3.41729e+06	2
other	H0Z4Q4	AGL	AGL	21349862	1.83257e+07	5.09802e+06	7.58067e+06	3.19439e+06	1.56773e+07	2.31253e+07	4.99718e+06	4.10697e+06	6.24933e+06	16
other	A0A674HNW8	AHCY	AHCY	5602926	5229267	2.48328e+06	2.1142e+06	1.6735e+06	5815826	8.05891e+06	1.67735e+06	1.74683e+06	1.84928e+06	3
mitochondria	A0A674HU17	AIFM1	AIFM1	1.70875e+07	9.34544e+06	4.83721e+06	4.35472e+06	4.97342e+06	9485574	12947670	4823431	5.38039e+06	6.93443e+06	5
other	A0A674GYE8	AKR7A2	AKR7A2	9.94237e+06	5863168	3.096e+06	3.66313e+06	3.63098e+06	11012816	9.82575e+06	2.17041e+06	3.31341e+06	2.66128e+06	3
other	A0A674HGM4	ALB	ALB	8.09794e+07	2.73153e+07	NA	331231	143598	131786048	1.12447e+08	NA	478136	162408	20
mitochondria	A0A674GIA8	ALDH2	ALDH2	11796259	1.6128e+07	7.37118e+06	1.02689e+07	1.29193e+07	1.57509e+07	1.80871e+07	5.56721e+06	7.1929e+06	10043442	10
mitochondria	A0A674GR63	ALDH5A1	ALDH5A1	17270114	4.45501e+06	5.49931e+06	4.18526e+06	6383801	8454545	4228912	156029	NA	6778048	1
mitochondria	H0ZV71	ALDH6A1	ALDH6A1	4.39689e+07	2.79843e+07	1.21817e+07	17644765	1.78395e+07	3.44466e+07	46157724	11298953	1.69288e+07	2.36352e+07	11
other	A0A674HIS9	Alpha-1,4 glucan phosphorylase	PYGM	1.43366e+08	132823236	4.36728e+07	4.90053e+07	3.12353e+07	163158508	1.8912e+08	32476021	3.55135e+07	50979487	4
other	H0YRW7	AMPD1	AMPD1	7053447	4.80908e+06	1.34465e+06	3.99522e+06	4.90631e+06	6.78116e+06	4.54333e+06	2.4071e+06	2.52764e+06	2.64262e+06	4
other	A0A674GLD5	ANK1	ANK1	1.55757e+07	20196370	5.98026e+06	9.54617e+06	7.3829e+06	22353038	2.52113e+07	4948524	5.69429e+06	5.831e+06	3
contractile	H0ZDM9	ANKRD1	ANKRD1	NA	NA	NA	NA	NA	NA	NA	NA	NA	NA	4
other	H0Z7J3	ANXA11	ANXA11	8.59711e+06	5.27563e+06	2.1577e+06	3607045	2.97993e+06	6.06878e+06	6.65467e+06	2.20611e+06	2.42819e+06	2.29082e+06	3
other	H0Z4M0	ANXA2	ANXA2	1.27063e+07	9.39229e+06	2543846	4.80073e+06	4.03984e+06	5.39781e+06	8.8392e+06	2.57242e+06	3.51336e+06	2.70914e+06	7
other	A0A674H3S5	ANXA5	ANXA5	1.63405e+07	1.53651e+07	6.1032e+06	6859835	7896068	17532168	2.8083e+07	5.10556e+06	8.18757e+06	7.37943e+06	7
other	H0YRC2	ANXA6	ANXA6	2.22716e+07	1.21975e+07	8.9228e+06	8.13286e+06	5.78189e+06	20186206	2.4566e+07	7.35912e+06	9.29791e+06	8549429	19
other	B5G356	APOA1	APOA1	1.29717e+08	98786652	6.00009e+06	4.69475e+06	4.01939e+06	2.23894e+08	192602744	3.98654e+06	7.35958e+06	4025405	15
other	H1A4Q1	APOBEC2	APOBEC2	2.37197e+07	2.48675e+07	1.03764e+07	8962427	5.18413e+06	3.97375e+07	38491742	5949727	5.21118e+06	7640455	5
mitochondria	H0ZA96	APOO	APOO	2.66309e+07	18262700	9.17734e+06	9.42572e+06	10133230	2.32484e+07	27052602	6.98802e+06	9.82079e+06	1.0473e+07	3
mitochondria	A0A674HPH0	APOOL	APOOL	14860689	1.01605e+07	3.39397e+06	3.8038e+06	3.14345e+06	5.87051e+06	1.17508e+07	3.61586e+06	3.5059e+06	6432730	4
Calcium	H0ZHM6	ARL6IP5	ARL6IP5	2.8749e+07	3.00771e+07	12305045	1.17725e+07	12132150	3.09704e+07	3.56373e+07	10030349	1.13575e+07	1.19833e+07	3
Calcium	A0A674HPY1	ASPH	ASPH	4.46946e+07	50554409	2.20947e+07	3.31604e+07	40195833	6.35571e+07	62234561	1.91697e+07	2.66229e+07	2.91988e+07	3
other	H0Z4N9	ASPN	ASPN	2.40067e+07	2.06723e+07	2.38785e+06	5.61143e+06	3.67162e+06	7103298	27605820	2.02173e+06	4.20439e+06	2.82207e+06	4
mitochondria	B5FZC5	ATP synthase F1 subunit delta	ATP5F1D	213407670	1.46484e+08	6.18537e+07	1.16686e+08	8.19194e+07	1.44853e+08	2.2201e+08	6.50687e+07	7.19628e+07	9.31261e+07	3
mitochondria	H0YRL2	ATP synthase F1 subunit epsilon	ATP5F1E	1.05347e+08	81799044	3.65625e+07	4.99599e+07	45986601	89276942	123616416	37290403	4.12029e+07	5.24554e+07	4
mitochondria	B5G4C8	ATP synthase subunit O, mitochondrial	MT-ATP6	3.67191e+08	260676906	1.07402e+08	1.20556e+08	1.30119e+08	2.52486e+08	3.63315e+08	1.02996e+08	1.17488e+08	155356939	10
other	A0A674GMX8	ATP1A1	ATP1A1	4.5807e+07	31433567	2.07113e+07	1.92697e+07	15131949	5.68128e+07	71937458	2.54003e+07	1.89656e+07	26019817	16
other	A0A674H0M7	ATP1A2	ATP1A2	3.08065e+08	2.36102e+08	97203121	86154818	8.43992e+07	211166392	2.80548e+08	5.89699e+07	7.36322e+07	8.6142e+07	12
other	A0A674HKL6	ATP1B1	ATP1B1	5.28271e+07	4.548e+07	2.40833e+07	2.94872e+07	26812148	66207176	7.76922e+07	2.6204e+07	24663157	3.09508e+07	5
Calcium	H0Z5X4	ATP2A2	ATP2A2	1.18162e+07	6919682	2.05639e+06	4.69699e+06	NA	8.44443e+06	6.75967e+06	4.32002e+06	2.36302e+06	2733137	2
mitochondria	A0A674H3Q4	ATP5F1A	ATP5F1A	1431903165	9.86263e+08	4.35501e+08	5.04197e+08	5.67517e+08	9.72996e+08	1452283770	4.44033e+08	5.01537e+08	674589781	27
mitochondria	H0ZZA0	ATP5F1B	ATP5F1B	1475853824	1.01454e+09	4.63608e+08	5.39286e+08	587750308	1.00565e+09	1.44944e+09	4.58268e+08	5.2458e+08	7.19967e+08	26
mitochondria	H0YV71	ATP5F1C	ATP5F1C	324894543	2.28694e+08	1.05408e+08	122522844	1.26787e+08	2.2072e+08	3.10091e+08	1.0229e+08	1.15486e+08	1.61956e+08	13
mitochondria	A0A674GPQ0	ATP5ME	ATP5ME	1.98831e+08	1.41208e+08	6.64481e+07	7.14747e+07	7.93966e+07	134015102	1.8963e+08	64671320	70696464	9.56395e+07	4
mitochondria	A0A674G6X8	ATP5MF	ATP5MF	2.30441e+08	1.62189e+08	5.91844e+07	5.86394e+07	6.60972e+07	1.65427e+08	2.50329e+08	5.19e+07	5.90837e+07	8.01112e+07	2
mitochondria	B5G3Y3	ATP5MG	ATP5MG	3.08535e+08	2.19187e+08	1.04612e+08	1.13013e+08	1.27278e+08	2.13716e+08	3.0168e+08	9.81787e+07	1.10721e+08	149644804	5
mitochondria	A0A674HUK9	ATP5PB	ATP5PB	3.09468e+08	2.22834e+08	8.22911e+07	9.82146e+07	123832929	1.85308e+08	3.10743e+08	9.01277e+07	9.20369e+07	1.48915e+08	7
mitochondria	B5G0F4	ATP5PF	ATP5PF	130918211	9.035e+07	6.50704e+07	7.82539e+07	8.44894e+07	9.10528e+07	1.33288e+08	6.7258e+07	7.59204e+07	1.01739e+08	4
other	A0A674HQP6	AVID protein	AVID protein	269081	250960	NA	NA	NA	NA	NA	NA	NA	206782	3
other	H0ZLN3	BAG3	BAG3	9908202	11873524	2204331	2739207	1.65921e+06	1.05532e+07	1.6242e+07	1.8068e+06	2.3441e+06	2385874	2
other	A0A2S2N505	Basement membrane-specific heparan sulfate proteoglycan core protein (Fragment)	HSPG2	8.23957e+06	6.51147e+06	3.27811e+06	4.98335e+06	4.61372e+06	8735389	13852085	3.62388e+06	4.36024e+06	3246307	3
other	A0A674H6H8	BIN1	BIN1	4.11106e+07	23402771	1.11896e+07	1.17891e+07	7.70338e+06	33168236	3.88988e+07	6.93285e+06	8.50547e+06	1.20086e+07	9
other	A0A674HN12	Branched-chain-amino-acid aminotransferase	BCAT	6.89977e+06	1.09971e+07	6.03203e+06	5.98624e+06	1.08451e+07	1.04194e+07	1.45992e+07	6.09788e+06	8.78281e+06	6.15847e+06	6
other	H0YQR7	BSG	BSG	1.34457e+07	1.26084e+07	6.66001e+06	9.28284e+06	7.78987e+06	14176742	1.91189e+07	8.37133e+06	8.94678e+06	9.93765e+06	3
mitochondria	A0A674GCV3	C1QBP	C1QBP	3.78555e+07	3.10303e+07	1.38228e+07	1.94345e+07	1.91343e+07	3.29986e+07	3.48354e+07	1.35799e+07	16302275	22524851	4
other	H0ZNB9	CA2	CA2	1.27749e+07	9986095	4.66701e+06	4.35414e+06	4.43414e+06	1.27374e+07	1.62744e+07	4.07678e+06	3.28979e+06	5.33884e+06	3
Calcium	H0YWH9	CACNA2D1	CACNA2D1	8.67093e+06	9135264	3.71849e+06	5.56104e+06	6.50929e+06	10706528	11933658	3937688	5453643	5.6701e+06	5
Calcium	A0A674HF19	CALM1	CALM1	3.3162e+07	33582672	1.23613e+07	1.76438e+07	1.43748e+07	3.90465e+07	45425445	1.18707e+07	1.35583e+07	1.42979e+07	3
Calcium	H0ZXI9	CALR	CALR	1.49731e+07	1.70455e+07	8.21913e+06	1.16674e+07	1.15893e+07	1.43376e+07	2.03488e+07	7.17574e+06	9.94913e+06	12444917	7
Calcium	A0A674GGD6	CALU	CALU	7.46951e+06	1.17478e+07	4.51173e+06	3.94901e+06	4.42288e+06	1.01605e+07	1.4503e+07	4.12265e+06	4.9428e+06	4.43972e+06	5
Calcium	H0YS39	CANX	CANX	1.20078e+07	1.15437e+07	1.64252e+06	5.54953e+06	6.45057e+06	9.64101e+06	1.46073e+07	4.2442e+06	6.07354e+06	6068748	3
contractile	A0A674HIG0	CAPZA2	CAPZA2	10199132	1.07711e+07	5.25215e+06	6432488	7.06667e+06	1.09407e+07	1.5155e+07	4263832	4935023	6.25986e+06	2
contractile	A0A674GV75	CAPZB	CAPZB	6001009	6.61575e+06	2.57496e+06	3.34866e+06	2.77535e+06	6.86514e+06	8.47009e+06	1.80622e+06	2.34381e+06	2.4304e+06	2
Calcium	H0ZT41	CASQ2	CASQ2	5.28826e+08	6.77802e+08	2.27884e+08	3.76528e+08	4.65073e+08	6.49311e+08	6.71788e+08	2.28292e+08	3.75624e+08	3.76052e+08	12
other	A0A674GSX6	CAVIN1	CAVIN1	2.12519e+07	2.19511e+07	7.94474e+06	9.7715e+06	1.2693e+07	23194252	28715070	8.50287e+06	1.0168e+07	9.9916e+06	3
other	H1A0P3	CCT8	CCT8	4.26268e+06	4.59756e+06	1.75414e+06	2.03293e+06	1.95316e+06	5.53497e+06	7.03725e+06	1.82214e+06	1.96692e+06	2.00419e+06	3
other	A0A674GXA1	CD36	CD36	1.14675e+07	1.43574e+07	5.76576e+06	6330740	8.98171e+06	1.99647e+07	18852171	5.65538e+06	6.42159e+06	7.21894e+06	5
contractile	H0ZNW4	CFL2	CFL2	30908143	3.12066e+07	1.14713e+07	15333703	7.97076e+06	3.79445e+07	4.81146e+07	7.35247e+06	5.7628e+06	10517209	5
mitochondria	A0A674GVT1	CHCHD3	CHCHD3	4.49918e+07	3.48522e+07	1.5918e+07	1.92465e+07	1.99582e+07	35316737	5.15505e+07	1.65102e+07	1.79883e+07	2.2995e+07	5
mitochondria	A0A674GBV7	CISD1	CISD1	55764668	36141114	1.38419e+07	1.71588e+07	33164537	3.79665e+07	6.08229e+07	1.59033e+07	31417832	2.59642e+07	2
mitochondria	H0YZS9	CISD2	CISD2	9.8193e+06	1.01012e+07	4.16168e+06	4.84228e+06	4.88266e+06	1.30998e+07	1.52411e+07	4.21661e+06	4.1776e+06	5.91387e+06	3
mitochondria	A0A674HNA0	Citrate synthase	CS	3.98699e+08	270925402	1.3833e+08	1.7505e+08	1.82036e+08	2.85072e+08	392592174	1.29074e+08	165677731	2.03241e+08	13
mitochondria	A0A674H5Q3	CLYBL	CLYBL	1.31785e+07	10044416	4.75666e+06	6.6214e+06	4.77018e+06	9797799	1.34854e+07	4.70411e+06	4.21617e+06	6.31946e+06	3
other	H0YW77	CNP	CNP	929855	6.16354e+06	3.46728e+06	2.64041e+06	4.99629e+06	5.52705e+06	9.73491e+06	4.20514e+06	2.99008e+06	4.99741e+06	2
mitochondria	Q27GW5	COX2	MT-CO2	4.78769e+08	3.57729e+08	1.80353e+08	1.87937e+08	2.21085e+08	4.24415e+08	5.71021e+08	1.70219e+08	1.75203e+08	2.09511e+08	5
mitochondria	A0A674GAS3	COX5B	COX5B	3.02373e+08	2.22906e+08	108708408	1.29661e+08	1.4585e+08	269619447	3.87395e+08	131696120	1.22185e+08	1.41132e+08	3
mitochondria	H0ZP77	COX6C	COX6C	253603522	1.88503e+08	1.02102e+08	1.08459e+08	1.23586e+08	2.29458e+08	320577708	1.11703e+08	9.93361e+07	120050995	4
mitochondria	A0A674HIK8	CPT1B	CPT1B	3.37839e+07	1.78994e+07	1.08669e+07	8.06894e+06	1.04918e+07	2.00845e+07	27831399	1.18362e+07	1.34219e+07	1.3269e+07	11
mitochondria	A0A674G9L7	CPT2	CPT2	2.72789e+07	16699754	6.81241e+06	1.07232e+07	7.05842e+06	14922805	3.04923e+07	9.55781e+06	5.66501e+06	9.997e+06	9
other	A0A674HIU5	CTSD	CTSD	2.44593e+07	39186989	8.16313e+06	1.09714e+07	1.07138e+07	3.44436e+07	4.60978e+07	6.17034e+06	8.55996e+06	6.6435e+06	3
mitochondria	Q6RUP7	cytb	MT-CYTB	5.45759e+07	4.85845e+07	24858272	17307824	2.76113e+07	39591810	3.76119e+07	1.56234e+07	1.29498e+07	2.36001e+07	3
mitochondria	B5G1C9; B5G1D5	Cytochrome b-c1 complex subunit 6 ; Putative ubiquinol-cytochrome c reductase hinge protein variant 1	UQCRH	1.14613e+08	8.57883e+07	4.80892e+07	5.47016e+07	6.54835e+07	1.06518e+08	1.34474e+08	4.14975e+07	5.1679e+07	7.19336e+07	3
mitochondria	B5FYB1; H0ZF47	Cytochrome b-c1 complex subunit Rieske, mitochondrial ; H0ZF47	UQCRFS1	202924108	1.12835e+08	7.85785e+07	6.50836e+07	9.99986e+07	1.75235e+08	218194450	5.45569e+07	7.45079e+07	1.09271e+08	10
mitochondria	B5FZX0	Cytochrome c	CYC1	536421936	3.54686e+08	155211194	2.24631e+08	2.39873e+08	3.47391e+08	558197704	1.90252e+08	1.99049e+08	286311532	8
mitochondria	B5G2H4	Cytochrome c oxidase subunit	COX6A1	1.53675e+08	112412944	5.55783e+07	6.67832e+07	69352818	135217628	1.92273e+08	6.51706e+07	5.97614e+07	6.4681e+07	3
mitochondria	B5FZB4	Cytochrome c oxidase subunit 7C, mitochondrial	COX7C	9.64062e+07	7.2726e+07	3.30697e+07	3.31426e+07	3.62326e+07	85920170	1.27239e+08	3.40886e+07	30231068	3.4971e+07	2
other	H0ZCY7	DCN	DCN	2.5004e+07	2.81526e+07	4.7394e+06	1.02956e+07	6.84474e+06	1.22373e+07	3.90412e+07	5.24896e+06	6.93672e+06	7.01432e+06	4
other	H0YV45	DDOST	DDOST	7.07737e+06	9.12485e+06	2.84654e+06	4.7483e+06	6.78209e+06	9615254	1.1226e+07	3.81428e+06	4.98035e+06	5.36771e+06	2
mitochondria	B5FXZ1	DECR1	DECR1	17152129	10981760	6.46342e+06	8.25344e+06	1.15907e+07	1.40651e+07	17727668	7.89503e+06	8.24603e+06	9.03551e+06	3
contractile	H0Z6P9	DES	DES	6.18701e+07	3.22239e+07	6.72989e+06	1.96378e+07	6836645	3.38533e+07	48929848	13754169	9903995	14836343	16
other	H0ZAV8	DHRS7B	DHRS7B	1.21917e+07	15697290	8.20107e+06	1.06186e+07	15292364	1.94076e+07	2.18708e+07	7608573	12092708	9.92348e+06	5
Calcium	H0ZB04	DHRS7C	DHRS7C	1.77978e+07	27326707	1.13194e+07	1.37172e+07	1.7317e+07	2.86474e+07	3.38077e+07	9.93992e+06	12585447	1.09306e+07	5
mitochondria	H0YPW8	DLAT	DLAT	214380036	1.42616e+08	7.76069e+07	8.21398e+07	8.13505e+07	1.61259e+08	2.13483e+08	63498331	7.8414e+07	8.8335e+07	17
mitochondria	H0YYH1	DLD	DLD	1.78083e+08	1.3611e+08	68218446	7.21684e+07	73607450	145955716	1.87127e+08	58172215	6.76668e+07	87674568	17
mitochondria	H0ZPL6	DLST	DLST	1.86321e+08	1.15388e+08	6.28262e+07	60926400	59218712	1.26721e+08	1.53983e+08	52270720	65803112	7.4988e+07	9
contractile	H0Z9F5	DMD	DMD	5.41211e+06	4.90601e+06	1.42101e+06	2.11629e+06	1.6976e+06	5.76996e+06	6295282	1.57404e+06	1.1371e+06	1.36607e+06	2
other	A0A674HR20	DNAJA4	DNAJA4	8.11329e+06	7.86302e+06	2.63498e+06	3367025	3.86232e+06	8.70554e+06	9.42298e+06	2.75868e+06	3.11581e+06	2.80933e+06	2
mitochondria	H0Z186	ECI1	ECI1	1.22426e+08	7.22026e+07	19294071	37298688	4.01239e+07	9.36618e+07	127786904	2.0729e+07	3.03371e+07	5.26879e+07	6
other	A0A674HHW8	EEF1A1	EEF1A1	16143163	1.55641e+07	6.23352e+06	6.20982e+06	7349270	1.62987e+07	14845896	4.90966e+06	5.81546e+06	6836492	1
other	H0ZAP0	EEF1A2	EEF1A2	61864004	6.57944e+07	2.30732e+07	2.52089e+07	1.63976e+07	77744976	8.86476e+07	1.40822e+07	1.4581e+07	21147694	4
other	A0A674GD50	EEF1G	EEF1G	7.97506e+06	7.89693e+06	3.78294e+06	3.29033e+06	2.44979e+06	9.81946e+06	1.30724e+07	2791987	3.20759e+06	3.22476e+06	5
other	A0A674GS54	EEF2	EEF2	26769412	2.62328e+07	10451433	1.04908e+07	6414375	3.31835e+07	4.06266e+07	6.26885e+06	6.06558e+06	9.18665e+06	12
Calcium	A0A674HHD6	EF-hand domain-containing protein	PRKCSH	2717807	3.62838e+06	2.89419e+06	3.15875e+06	2.97872e+06	5.39644e+06	4826497	2.35743e+06	2.65632e+06	3.09048e+06	2
other	A0A674GMA2	EHD3	EHD3	6.25972e+06	5.22844e+06	1.92104e+06	2.17406e+06	1.65625e+06	5810016	7.12445e+06	1.99402e+06	1.48742e+06	1.50624e+06	3
other	H0ZL62	EHD4	EHD4	1.11306e+07	1.13749e+07	3.91693e+06	5596099	7.43693e+06	1.60353e+07	17516116	4.36326e+06	6.75764e+06	6.02178e+06	5
other	H0ZJM5	EIF4A2	EIF4A2	1.5118e+07	1.66829e+07	5.81608e+06	7345594	5.35561e+06	21440291	2.42945e+07	4.29405e+06	4432814	5.97949e+06	3
mitochondria	A0A674HI38	Elongation factor Tu	TUFM	12794871	6.98037e+06	3.56871e+06	3.58094e+06	2.24352e+06	1.10577e+07	1.51856e+07	4.15587e+06	3.4924e+06	3.51301e+06	2
other	H0ZSU0; H0Z098	ENO2 ; ENO1	ENO2 ; ENO1	4.15278e+08	2.73615e+08	1.27134e+08	1.40013e+08	65904912	323320200	4.68516e+08	78506552	6.89734e+07	1.36185e+08	5
other	A0A674GHL9	ERP29	ERP29	1.12949e+07	14475466	4.86311e+06	8355955	7.12981e+06	1.3263e+07	13676988	6.16745e+06	6.82036e+06	6.23152e+06	4
mitochondria	A0A674GBK3	ETFA	ETFA	54940204	1.03028e+08	4.45891e+07	5.69937e+07	4.41596e+07	1.02334e+08	122423440	4.2169e+07	4.54962e+07	52000888	12
mitochondria	A0A674GEY5	ETFB	ETFB	50589504	90427468	34398180	4.1874e+07	2.12793e+07	8.29038e+07	112451542	31426058	35170020	3.98229e+07	17
mitochondria	A0A674GQ13	ETFDH	ETFDH	46997029	26266008	10806265	16905424	1.83254e+07	2.60145e+07	3.45692e+07	1.15453e+07	1.25291e+07	1.98809e+07	15
other	H0ZN48; A0A674GWD2	FABP4 ; FABP domain-containing protein	FABP4 ; FABP domain-containing protein	38266548	34571840	10659684	16071734	9753411	56658788	72754656	10622356	9479302	22622870	1
mitochondria	A0A674GIH1	FAM162A	FAM162A	13875975	1.15581e+07	3.78575e+06	4.38344e+06	5.21648e+06	9402386	1.43352e+07	3.39731e+06	3.62826e+06	5.05308e+06	2
other	A0A674H5Z7	FBN1	FBN1	1.68234e+07	2.36422e+07	9.4811e+06	5.36919e+06	8.89415e+06	1.40281e+07	2.58329e+07	7.07568e+06	6.83242e+06	7.78459e+06	14
other	H0YQP8	FBP1	FBP1	1.29802e+07	1.34935e+07	5480033	9.28123e+06	3910170	1.91158e+07	2.15948e+07	4.12993e+06	3910784	6.49844e+06	3
contractile	A0A674HR68	FCHSD2	FCHSD2	1.04294e+07	12013318	8.01201e+06	6.92047e+06	7.44837e+06	13959410	1.176e+07	5771451	6.37364e+06	7.50016e+06	5
mitochondria	A0A674HEI1	FECH	FECH	21030884	2.24578e+07	10947718	9.96753e+06	4.44406e+06	2.20321e+07	2.43852e+07	1.00578e+07	8.47857e+06	1.33457e+07	4
mitochondria	H0ZD26	FH	FH	202427078	100881784	5.2505e+07	7.2787e+07	7.7141e+07	1.31858e+08	1.53979e+08	52613108	6.84788e+07	8.18333e+07	10
contractile	A0A674HS69	FLNC	FLNC	6464784	7.82236e+06	3.2979e+06	4.78225e+06	3856370	11343997	1.40648e+07	2.92476e+06	3.55424e+06	3.98775e+06	27
other	A0A674HFY5; A0A2S2N4P5	Fructose-bisphosphate aldolase ; Fructose-bisphosphate aldolase (Fragment)	ALDO	1.9514e+08	1.8337e+08	4.55086e+07	87449333	4.5177e+07	2.21452e+08	2.9557e+08	2.80897e+07	3.85465e+07	4.13463e+07	5
other	B5G472	FTH1	FTH1	2.13834e+07	1.62666e+07	4.52542e+06	7.81949e+06	2.62051e+06	1.22036e+07	1.35043e+07	2.78282e+06	3.11081e+06	3.66352e+06	3
other	H0ZSY4	GAPDH	GAPDH	6.14358e+08	5.20468e+08	2.31824e+08	370471840	1.6769e+08	8.25641e+08	9.80449e+08	1.60685e+08	1.74761e+08	2.87932e+08	16
mitochondria	A0A674HGA9	GATD3A	GATD3A	7.3314e+07	4.513e+07	2.84689e+07	3.67808e+07	3.84855e+07	7.65859e+07	102676710	31916372	3.37134e+07	3.12e+07	9
other	H1A409	GLUL	GLUL	19073679	2.05063e+07	7716668	1.66886e+07	1.91783e+07	34888473	2.13564e+07	9.48865e+06	1.36776e+07	1.4298e+07	5
other	A0A674H3V2	GNB1	GNB1	6.4329e+06	5.95505e+06	3.1824e+06	3.25834e+06	3.92873e+06	7.86179e+06	9.46417e+06	2.82906e+06	3.03476e+06	3.4101e+06	3
other	A0A674G9P5	GOT1	GOT1	102091396	9.43446e+07	3.27261e+07	4.05072e+07	1.94183e+07	1.38062e+08	1.47111e+08	1.80331e+07	1.73431e+07	3.76296e+07	14
mitochondria	H0Z6E9	GOT2	GOT2	6.28879e+08	3.73543e+08	2.2157e+08	3.03741e+08	2.57284e+08	4.54629e+08	5.27367e+08	206830845	2.76032e+08	3.61708e+08	20
other	H0YZG9	GPD1	GPD1	1.37928e+07	8.15862e+06	4.382e+06	7.58921e+06	1.89454e+06	1.56467e+07	1.6266e+07	2.45841e+06	2.10333e+06	3.93308e+06	3
mitochondria	A0A674HQY0	GPD2	GPD2	5.24158e+06	7197515	1.07112e+06	1.7481e+06	3.67334e+06	4.92627e+06	8.92238e+06	2.22889e+06	3.01733e+06	3.86836e+06	2
other	H0ZH17	GPI	GPI	79294242	56253429	2.64221e+07	3.26521e+07	1.43587e+07	7.79986e+07	8.5577e+07	14534888	1.65379e+07	2.94738e+07	11
other	H0ZA03	GRHPR	GRHPR	1.03743e+07	6.94932e+06	3.33191e+06	3414108	3.81367e+06	8.55803e+06	7.97787e+06	2.01869e+06	2.85421e+06	5.44683e+06	3
other	A0A674GU47	GSN	GSN	2718447	2.54446e+06	391765	1.36094e+06	795074	3.37701e+06	7106805	1.19627e+06	1.60569e+06	852751	2
other	A0A674GAB9	GSTM3	GSTM3	9.25702e+07	84286590	3.62748e+07	44099907	20732004	1.2475e+08	1.32367e+08	1.80868e+07	2.00312e+07	32435673	5
mitochondria	A0A674GJW4	Guanylate cyclase domain-containing protein	ACADVL	2.17767e+07	1.76895e+07	6.33196e+06	6.99592e+06	1.12309e+07	1.48693e+07	2.46773e+07	8.75832e+06	14844287	1.13895e+07	3
other	A0A674GN53	GYS1	GYS1	21795840	2.19348e+07	7.27808e+06	11163654	1.17386e+07	1.79958e+07	25369020	8.0954e+06	1.02353e+07	7.38248e+06	8
mitochondria	H0Z0N4	HADH	HADH	75889700	50819916	1.85038e+07	2.37834e+07	2.51688e+07	47190912	65538728	18100946	20326940	3.08446e+07	6
other	H0YPS0	HHATL	HHATL	63852558	58058473	2.55223e+07	3.43777e+07	5.96464e+07	82418478	7.92694e+07	18844414	3.92378e+07	3.20009e+07	5
mitochondria	A0A674HUD7	HIBADH	HIBADH	1.88934e+07	1.07557e+07	6.9997e+06	9047327	1.08582e+07	1.53609e+07	1.74663e+07	6.51372e+06	9.68492e+06	1.13941e+07	5
mitochondria	A0A674HUY4	HIBCH	HIBCH	1.05776e+07	1.04245e+07	7.41587e+06	8.8744e+06	1.0202e+07	8194454	10949500	7.39115e+06	5806881	6.88206e+06	7
mitochondria	H0YUB3	HINT2	HINT2	2.71115e+07	2.86184e+07	10044865	9.48091e+06	8.6245e+06	3.29241e+07	34617188	6.05901e+06	7.67912e+06	9.06911e+06	3
mitochondria	A0A674G7V1	HK1	HK1	1.02622e+08	5.84204e+07	1.29156e+07	1.29338e+07	1.20815e+07	5.7813e+07	81037130	1.29445e+07	1.22363e+07	1.82822e+07	27
other	A0A674HPN6	HNRNPA2B1	HNRNPA2B1	2.37269e+07	2.60311e+07	9.54906e+06	1.17062e+07	1.11644e+07	2.99102e+07	3.34878e+07	7.94417e+06	9.22703e+06	1.00429e+07	4
other	A0A674H351	HNRNPK	HNRNPK	5510518	5.78578e+06	1.29097e+06	1.58466e+06	964792	5.98147e+06	7.56579e+06	912579	899612	1.10862e+06	2
mitochondria	A0A674H6G2	HSDL2	HSDL2	1.57049e+07	11262083	6.43125e+06	6.91138e+06	7.50611e+06	14891012	1.5481e+07	5.26134e+06	5.22473e+06	6654507	5
other	A0A674H9R0	HSP90AA1	HSP90AA1	1.03353e+08	1.06071e+08	2.84286e+07	3.98635e+07	2.54939e+07	1.2129e+08	1.54997e+08	2.47489e+07	3.06159e+07	3.74311e+07	24
Calcium	H0ZLS8	HSP90B1	HSP90B1	3.0516e+07	5.25316e+07	1.87823e+07	30270886	3.6224e+07	46272800	77229416	1.99022e+07	25909198	3.46984e+07	20
other	H0ZRS0	HSPA2	HSPA2	1.44885e+07	1.73919e+07	558786	896914	430226	1.68991e+07	2.05798e+07	349818	495698	411623	3
other	H0YPI8	HSPA4	HSPA4	7576370	6.84513e+06	2.33025e+06	2.87432e+06	2.20126e+06	8.75112e+06	9601431	1.90264e+06	2.1607e+06	2.85348e+06	2
Calcium	H0ZAB3	HSPA5	HSPA5	3.22576e+07	36431862	1.5682e+07	2.1323e+07	2.63556e+07	40047602	44065895	1.5651e+07	2.18032e+07	2.59662e+07	17
other	H0YQE7	HSPA8	HSPA8	1.06912e+08	1.04922e+08	3.39367e+07	4.12603e+07	2.26073e+07	1.21456e+08	1.52661e+08	23881953	2.5779e+07	37135939	12
mitochondria	H0ZX08	HSPA9	HSPA9	52985958	34676337	1.66184e+07	2.22693e+07	24131501	38359382	65256212	1.63526e+07	2.18658e+07	2.20811e+07	9
other	H0Z2A1	HSPB1	HSPB1	6.39477e+07	1.01341e+08	54894697	3.80169e+07	58659105	1.03478e+08	113875372	4.59773e+07	66517013	48885697	14
mitochondria	H0ZJV4	HSPD1	HSPD1	106406544	7.11742e+07	3.34161e+07	36751962	4.03362e+07	8.27073e+07	1.31024e+08	3.29035e+07	2.84396e+07	4.79716e+07	18
mitochondria	A0A674H8Q2	HSPE1	HSPE1	NA	NA	NA	NA	NA	NA	26400488	NA	NA	NA	1
mitochondria	H0ZYU3	Hydroxysteroid 17-beta dehydrogenase 10	HSD17B10	1.17271e+07	8.98772e+06	7.42016e+06	7.74467e+06	8.0005e+06	1.43095e+07	1.96779e+07	5279262	8.851e+06	9675502	2
other	A0A674HPC2	IDH1	IDH1	4.83052e+06	8.18463e+06	935193	1.84822e+06	676314	6.50574e+06	1.22003e+07	680297	757302	1.67026e+06	4
mitochondria	A0A674HHA6	IDH2	IDH2	7645846	4.80539e+06	1.05143e+06	2.17849e+06	3.12066e+06	5.55385e+06	7.59973e+06	2.20725e+06	2920402	3.15046e+06	3
mitochondria	H0ZU75	IDH3B	IDH3B	290854559	1.80982e+08	9.22275e+07	1.04133e+08	1.17273e+08	1.97241e+08	2.30553e+08	90005339	9.177e+07	1.2809e+08	12
other	A0A674GWI9	Ig mu chain C region	Ig mu chain C region	7.78672e+06	7733455	1.60375e+06	1.46292e+06	2.17541e+06	8.37949e+06	1.28183e+07	1.29883e+06	2.02644e+06	1.81976e+06	2
other	A0A674H2R0	Ig-like domain-containing protein	Ig-like domain-containing protein	39567025	3.77836e+07	1.36214e+07	1.64513e+07	13269068	42045457	5.03934e+07	1.08659e+07	1.03885e+07	1.77338e+07	2
other	A0A674GMH1	Ig-like domain-containing protein	Ig-like domain-containing protein	2.3027e+07	31725751	1.07955e+07	16020490	7.49518e+06	3.4927e+07	3.08112e+07	6.54021e+06	6.4482e+06	1.19945e+07	4
other	A0A674H122	Ig-like domain-containing protein	Ig-like domain-containing protein	2.26096e+07	24158675	1.06423e+07	1.50357e+07	1.20393e+07	2.85255e+07	3.18945e+07	8814698	1.24422e+07	1.21022e+07	3
other	A0A674HMS6	Ig-like domain-containing protein	Ig-like domain-containing protein	1.67027e+07	27624828	8.91889e+06	15458616	17331905	3.313e+07	3.29152e+07	1.057e+07	1.33966e+07	1.3976e+07	4
other	A0A674H5D5	Ig-like domain-containing protein	Ig-like domain-containing protein	1.65523e+07	18119423	6.3545e+06	9.4764e+06	4.15804e+06	2.15161e+07	2.31773e+07	3.83405e+06	2.74098e+06	4.93728e+06	4
other	A0A674GC25	Ig-like domain-containing protein	Ig-like domain-containing protein	16135152	16244766	6217956	11071030	5.4759e+06	18202658	22402382	5.36605e+06	7477833	8828298	1
mitochondria	A0A674HLQ5	IMMT	IMMT	90198158	66038686	2.64623e+07	2.62318e+07	2.76433e+07	6.69452e+07	9.53084e+07	2.73867e+07	3.01794e+07	3.83481e+07	20
mitochondria	B5FZM6	Isocitrate dehydrogenase [NAD] subunit, mitochondrial	IDH3A	422027402	2.61621e+08	1.21343e+08	1.41545e+08	1.59833e+08	2.83996e+08	3.30485e+08	1.25333e+08	129197503	1.85056e+08	17
Calcium	H0Z4K9	JPH2	JPH2	7.69653e+06	1.00889e+07	3.93687e+06	5.29709e+06	5.27591e+06	8.99481e+06	10127210	3.48493e+06	5.06484e+06	4.32184e+06	3
other	A0A674H5Z3	KCTD17	KCTD17	2.7234e+07	1.56481e+07	1.08918e+07	1.02243e+07	9.76655e+06	2.50972e+07	3.47542e+07	1.11422e+07	7337290	1.29463e+07	7
contractile	H0ZBZ0	KLHL41	KLHL41	12463991	11013636	4.63391e+06	4822409	3.00552e+06	14544090	1.84355e+07	3.51639e+06	3.10644e+06	4.08417e+06	6
other	A0A674GF90	KRT12	KRT12	NA	NA	2356272	2.1839e+06	6341514	NA	NA	NA	2841974	13864164	1
other	H0YVZ6	KRT19	KRT19	3361298	3.24153e+06	1295295	2.14591e+06	1560315	954892	1.17228e+06	125718	484160	1.49119e+06	2
other	A0A674G9Y6	LAMA2	LAMA2	3.94989e+06	5.33072e+06	1.61544e+06	2822986	2.40502e+06	5.23006e+06	7728252	1855179	1.99166e+06	1.77452e+06	2
other	H0YYP9	LAMB1	LAMB1	7030553	8.84336e+06	2.92576e+06	4.679e+06	4.77861e+06	8.46426e+06	14852798	3.47918e+06	4.28133e+06	3.86315e+06	5
other	A0A674GMK3	LAP3	LAP3	3.63471e+06	3.1932e+06	1.6862e+06	1.65085e+06	2.10647e+06	3.94743e+06	5.80675e+06	1.89414e+06	3.0693e+06	2.8023e+06	3
contractile	H0Z5L0	LDB3	LDB3	6.38982e+07	6.05784e+07	1.79663e+07	2.92852e+07	1.2768e+07	65219296	8.99505e+07	1.04069e+07	8.33193e+06	1.8534e+07	6
other	A0A674H468	LDHA	LDHA	3.86633e+07	4.59105e+07	2.1413e+07	3.03376e+07	1.21187e+07	5.41395e+07	7.07749e+07	1.23266e+07	8.30208e+06	3.41769e+07	7
mitochondria	H0ZJY5	LETM1	LETM1	1.48287e+07	9.41317e+06	4.88705e+06	6.40237e+06	6.74441e+06	1.23419e+07	1.34482e+07	4.91576e+06	7.53781e+06	8.00235e+06	6
other	A0A674GJ39	LIM domain binding 3	LIM domain binding 3	8.91091e+06	1.01185e+07	2.95886e+06	4.95686e+06	4.09674e+06	1.13323e+07	1.43414e+07	2.70568e+06	3.34957e+06	3.74785e+06	3
other	B5G2G0	L-lactate dehydrogenase	LDHB1	3.02819e+08	3.12306e+08	1.1749e+08	1.19508e+08	60938907	447499632	501693620	6.60508e+07	75381521	1.29998e+08	9
other	H1A041	LMNA	LMNA	2.11001e+07	1.58962e+07	7605972	8.4733e+06	1.04749e+07	1.63602e+07	2.25766e+07	7.13222e+06	7.45522e+06	7.5062e+06	10
Calcium	A0A674GCC5	LNPK	LNPK	1.05732e+07	1.26513e+07	4.06821e+06	3.92821e+06	4.235e+06	1.83854e+07	1.36883e+07	3.17182e+06	3.56806e+06	3.59848e+06	3
other	A0A674GH01	LOC100190473	RPS14	7.91947e+06	8.1006e+06	3.40493e+06	3.88952e+06	3.3477e+06	9462032	1.00338e+07	3.05325e+06	3.44953e+06	3.45915e+06	3
mitochondria	B5G0V6	LOC100190701	ATP5H	292713312	2.09882e+08	1.11571e+08	115128444	115927904	215043260	254025764	9.18673e+07	9.91848e+07	1.40802e+08	8
contractile	H1A1N6	LOC100218287	MYL9	3.50737e+06	3.85212e+06	1.4068e+06	1.89545e+06	2.34331e+06	3.90255e+06	6.302e+06	1.40305e+06	2.86663e+06	1.79359e+06	2
mitochondria	A0A674GLY0	LOC100218354	COX5A	349608806	2.63932e+08	1.15119e+08	1.4345e+08	1.55944e+08	321142102	4.67376e+08	140982720	132302503	1.51168e+08	10
other	A0A674GVB4	LOC100218848	TUBA5	2.5897e+07	2.63651e+07	9.28256e+06	1.51399e+07	1.59128e+07	2.72328e+07	3.40833e+07	7.49334e+06	1.32066e+07	9.81237e+06	3
other	A0A674HD48	LOC100220402	RAB10	29335230	2.89943e+07	12223914	13316725	1.44095e+07	29591392	33191392	9.90118e+06	12079740	16915414	3
other	A0A674GW94	LOC100221272	H2B	3.2641e+08	301546040	1.62997e+08	1.85511e+08	213652500	3.72419e+08	4.46e+08	1.47636e+08	1.67725e+08	1.78788e+08	6
other	B5FXC8	LOC100221944	H4	3.65344e+08	3.52906e+08	1.83239e+08	1.82356e+08	2.07194e+08	3.95858e+08	4.24281e+08	139354856	1.64585e+08	1.71896e+08	5
mitochondria	A0A674HPN4	LOC100222254	COX4	514773284	3.86603e+08	1.70762e+08	189043282	2.18158e+08	455974752	6.45019e+08	1.89294e+08	174995979	2.09567e+08	9
mitochondria	A0A674GXN9	LOC100223290	HDHA	1.41479e+08	1.09394e+08	37007958	3.89049e+07	42731464	1.04702e+08	1.19851e+08	31090795	42789880	49732298	17
other	A0A674GYS8	LOC100224644	Keratin, type II cytoskeletal cochleal-like	1.53419e+07	1.58207e+07	5.44981e+06	6607656	8.62648e+06	5.05864e+06	1.01414e+07	1.02408e+06	5.70314e+06	25428280	5
mitochondria	A0A674H5Z2	LOC100226147	HADHB	1.12832e+08	8.65924e+07	3.83325e+07	4.09763e+07	42145176	8.24288e+07	95138416	34654754	47923932	52624384	13
other	A0A674GNR5	LOC100226365	H2A	2.91185e+08	2.67937e+08	1.21995e+08	1.31176e+08	1.51247e+08	652154704	820587296	9.65836e+07	117557426	1.26023e+08	2
mitochondria	H1A291	LOC100229817	ACADM	8044829	3.18658e+07	4.4625e+06	4.46006e+06	1.14502e+07	16789881	3.33628e+07	7.53065e+06	4.35589e+06	1.1028e+07	6
other	A0A674H307	LOC100231722	AKR1B1-like	22894011	2.06257e+07	7.75753e+06	9.88376e+06	6.37823e+06	28751589	25461616	4.75908e+06	3.84754e+06	8.025e+06	3
other	A0A674GT93	LOC101233004	PFKM	108831128	1.29302e+08	4.22675e+07	5.69436e+07	7.0493e+07	135591032	1.35919e+08	3.30905e+07	4.97292e+07	7.00653e+07	18
other	A0A674HNA5	LOC101233562	PYGL	106443356	98929928	23697307	23100922	1.36922e+07	117632856	138860380	14010266	1.61716e+07	24008559	1
other	H0Z0C5	LOC101233849	KRT4-like	1.83237e+07	2.13912e+07	1.51064e+07	2.56297e+07	2.65667e+07	9.86329e+06	1.66469e+07	5.33693e+06	1.6025e+07	5.51146e+07	3
other	H0ZJV0	LOC105758586	LGALS	1.04593e+07	4.4557e+06	1.32342e+06	2.24647e+06	2.15288e+06	3.85514e+06	9.21085e+06	2.03496e+06	2.01674e+06	1.9169e+06	4
mitochondria	A0A674GCM7	LOC115491983	PC	8491277	5130305	3560895	NA	6485763	6.25024e+06	17469754	3.46994e+06	4417419	NA	1
mitochondria	A0A674GEJ8	LOC115492027	PC	NA	3382101	NA	1.70862e+06	NA	3.38021e+06	NA	NA	NA	3561618	1
mitochondria	B5G1Q7	LOC115492946	COX6B1	2.38939e+08	1.79582e+08	8.59342e+07	1.03014e+08	1.18339e+08	2.12906e+08	2.87635e+08	1.0217e+08	9.36754e+07	1.05112e+08	6
other	A0A674HV74	LOC115493080	TUBB5	1.09016e+07	8821587	2.60323e+06	4.17936e+06	3789258	8.92621e+06	13853082	2689705	3.40315e+06	2868729	2
other	A0A674H5F4	LOC115493195	ECH1	3.69161e+06	1.86088e+06	3809700	2.49318e+06	2.40885e+06	5340340	5330652	4612716	3.8036e+06	5.16857e+06	2
other	H0Z885	LTF	LTF	1.80686e+07	5.08725e+06	NA	382768	188765	14333073	26425363	197291	257960	123221	9
other	H0ZCW2	LUM	LUM	2.6992e+07	23493185	2.73722e+06	7.32287e+06	4.08055e+06	1.25072e+07	36150231	2.69221e+06	5.03596e+06	4236266	2
other	H0ZKN4	MB	MB	616917932	9.96846e+07	4.88268e+07	46465892	1.63827e+07	96431535	362349786	4.03349e+07	1.59877e+07	4.48088e+07	5
other	A0A674HDV5	MBP	MBP	7.08044e+06	1.99378e+07	2.47919e+06	8.58514e+06	7.72809e+06	1.48356e+07	3.24086e+07	5.93791e+06	8646525	6.03635e+06	4
other	A0A674GCS5	MCAM	MCAM	3.21635e+06	4.19623e+06	2.02208e+06	2.29338e+06	2.60445e+06	3.89656e+06	7.28161e+06	2557950	2.82497e+06	1.94073e+06	2
mitochondria	H0ZJS4	MCCC1	MCCC1	14510797	14327596	3.02547e+06	4.6209e+06	5235632	9.7505e+06	18121819	3943044	3.37316e+06	4.35066e+06	2
mitochondria	H0YTG9	MCCC2	MCCC2	9446468	9.31887e+06	3.25605e+06	4.51551e+06	5.68004e+06	7958029	1.29901e+07	3.8762e+06	3.54034e+06	4.14119e+06	5
mitochondria	A0A674GUL2	MCU	MCU	1.52854e+07	1.3676e+07	5.20134e+06	6.25363e+06	6.79384e+06	9447336	1.19583e+07	3.66748e+06	5.64963e+06	4.97905e+06	7
other	A0A674HDI6	MDH1	MDH1	253668668	2.38481e+08	8.11003e+07	9.89237e+07	5.14075e+07	337335396	3.77435e+08	5.40108e+07	5.05982e+07	9.68569e+07	13
mitochondria	B5G3E1; B5G3E4	MDH2 ; Malate dehydrogenase	MDH2	1.29874e+09	7.94503e+08	4.39688e+08	4.95069e+08	479023487	1001220944	1.28801e+09	3.57758e+08	4.52801e+08	6.0072e+08	24
mitochondria	H1A005	ME2	ME2	1.14607e+07	1.16491e+07	3.51392e+06	4.67983e+06	2.8177e+06	8.53131e+06	1.04009e+07	2.18615e+06	2.70145e+06	7.09972e+06	4
mitochondria	A0A674H9V7	MECR	MECR	7.49695e+06	5917306	2669048	4.43739e+06	3.56821e+06	6.83122e+06	6.44529e+06	3.75093e+06	3.40492e+06	3.88169e+06	2
mitochondria	H0YQG0	MICOS13	MICOS13	22934358	1.76613e+07	7.28293e+06	7.38734e+06	8089713	16920187	21014431	6.35649e+06	7202434	9.24585e+06	2
mitochondria	A0A2S2N5E8	Mitochondrial Cytochrome c1 heme protein (Fragment)	CYC1	145068322	1.139e+08	5.87502e+07	7.78507e+07	8.19222e+07	126725839	175398502	47119837	6.28459e+07	86253170	5
mitochondria	A0A2S2N4R3	Mitochondrial NADH dehydrogenase (Ubiquinone) flavoprotein 1 (Fragment)	NDUV1	7.69222e+07	62323332	2.33068e+07	2.59288e+07	2.36805e+07	63478868	81166836	2.36095e+07	19978041	3.2399e+07	5
mitochondria	A0A2S2N537	Mitochondrial Very long-chain specific acyl-CoA dehydrogenase (Fragment)	ACADVL	11837152	8413025	4.18483e+06	4.41996e+06	7.5306e+06	11350768	13756751	6.86443e+06	11346404	8512908	1
mitochondria	H0ZGQ7	MPC1	MPC1	9.64727e+06	8.40096e+06	3.6598e+06	4.38233e+06	3153904	6206972	7.57406e+06	2.6942e+06	2.26321e+06	3775662	2
other	A0A674GI80	MPZ	MPZ	2.03082e+07	3.56022e+07	7.70257e+06	1.76935e+07	1.71787e+07	2.85091e+07	5.79394e+07	15338962	1.72824e+07	1.47991e+07	6
mitochondria	H0ZVC3	MRPS36	MRPS36	22104350	1.68678e+07	8.3357e+06	8.45147e+06	10018767	1.36796e+07	25398416	8.18842e+06	8.73983e+06	1.23876e+07	2
mitochondria	H0ZBF5	MTCH2	MTCH2	1.48703e+07	9.6831e+06	5.64272e+06	5.74499e+06	6.32111e+06	1.03237e+07	1.35388e+07	5.09431e+06	4.74414e+06	7.40382e+06	3
mitochondria	A0A674G9D8	MTX2	MTX2	24083378	1.83786e+07	6.96162e+06	7.776e+06	9.68381e+06	18324518	24253305	5381389	6.41208e+06	8.41922e+06	2
contractile	A0A674GD51	MYOM1	MYOM1	6.04207e+07	7.87378e+07	7.69726e+07	1.05638e+08	9.55548e+07	8.87821e+07	9.11731e+07	4.80755e+07	5.34895e+07	82185721	51
contractile	A0A674GBN3	MYOM2	MYOM2	7.07348e+07	7.13133e+07	2.28972e+07	3.08989e+07	39973032	9.67865e+07	1.27231e+08	2.26999e+07	3.0646e+07	3.05563e+07	45
contractile	H0YSG8	MYOT	MYOT	9.1023e+06	5.31716e+06	2.04542e+06	2.71386e+06	1.52677e+06	7.17474e+06	9.71275e+06	1.72357e+06	1256421	2.68035e+06	4
contractile	H0Z9I1	MYOZ1	MYOZ1	3.37453e+07	3.44486e+07	10879417	20414085	8993435	4.12437e+07	53250816	7.11349e+06	6.78866e+06	12390481	4
mitochondria	A0A2S2N4S1	NADH dehydrogenase (Ubiquinone) 1 subunit C2 (Fragment)	NDUFC2	1.09766e+08	8.38528e+07	3.80742e+07	3.57265e+07	3.67414e+07	8.20563e+07	1.00103e+08	3.76278e+07	3.05315e+07	5.05638e+07	4
mitochondria	B5FZM2	NADH dehydrogenase [ubiquinone] 1 alpha subcomplex subunit 2	NDUFA2	1.08934e+08	8.41715e+07	36486448	38786486	3.68317e+07	8.55103e+07	1.07765e+08	3.54251e+07	2.69002e+07	4.76709e+07	5
mitochondria	B5FYU0	NADH dehydrogenase [ubiquinone] 1 alpha subcomplex subunit 5	NDUFA5	7.66621e+07	6.59191e+07	2.40122e+07	2.63381e+07	21429785	6.74531e+07	89042420	2.17848e+07	2.01975e+07	3.04903e+07	5
mitochondria	B5G1U3	NADH dehydrogenase [ubiquinone] 1 alpha subcomplex subunit 6	NDUFA6	5.96646e+07	7.72049e+07	36665381	3.74376e+07	3.82495e+07	4.34519e+07	5.31867e+07	3.77542e+07	3.00056e+07	5.34563e+07	3
mitochondria	B5FZL1	NADH dehydrogenase [ubiquinone] 1 beta subcomplex subunit 9	NDUFB9	4.73827e+07	3.69934e+07	1.78972e+07	1.76973e+07	18036543	3.67215e+07	4.48686e+07	16568131	1.385e+07	2.21089e+07	4
mitochondria	B5FZT2	NADH dehydrogenase [ubiquinone] iron-sulfur protein 6, mitochondrial	NDUFS6	8.88996e+07	67396836	29252133	3.41727e+07	3.27603e+07	69740020	9.46468e+07	3.16095e+07	2.62432e+07	4.2817e+07	5
mitochondria	Q1W119	ND1	MT-ND1	67587236	52455274	20365149	1.82602e+07	19068503	49341792	59326064	1.86534e+07	1.45498e+07	23975656	2
mitochondria	Q1W110; Q27GV9	ND4 ; ND4	MT-ND4; MT-ND4	18147504	15968858	9796507	4498402	6405169	10489940	7.12424e+06	4905557	4.13989e+06	6.64616e+06	1
mitochondria	Q1W109	ND5	MT-ND5	4.01126e+07	3.29029e+07	1.76402e+07	1.47177e+07	1.46099e+07	2.89016e+07	3.24635e+07	1.41891e+07	11223328	18450526	5
mitochondria	B5G1H4	NDUFA10	NDUFA10	1.21819e+08	94226402	3.98969e+07	4.25393e+07	4.01088e+07	9.60396e+07	1.26367e+08	3.88935e+07	3.28576e+07	5.33368e+07	16
mitochondria	B5G3M2	NDUFA11	NDUFA11	61002819	46558813	2.08606e+07	1.19537e+07	1.58929e+07	42418195	48184456	1.27461e+07	1.01268e+07	1.8901e+07	2
mitochondria	A0A674GNV0	NDUFA12	NDUFA12	7.35685e+07	6.02379e+07	2.6787e+07	2.75369e+07	2.48145e+07	6.18919e+07	7.6971e+07	2.71083e+07	2.19419e+07	3.06914e+07	3
mitochondria	A0A674G714	NDUFA13	NDUFA13	6.64413e+07	5.20791e+07	2.45472e+07	2.51362e+07	2.44081e+07	51928166	6.44396e+07	2.44828e+07	1.96482e+07	31948187	4
mitochondria	A0A674H3K0	NDUFA7	NDUFA7	97640042	69486200	3.19733e+07	3.22518e+07	3.7099e+07	88462064	8.79791e+07	3.15939e+07	3.39528e+07	5.57412e+07	4
mitochondria	A0A674H230	NDUFA8	NDUFA8	8.52495e+07	6.517e+07	29501853	3.35385e+07	3.52834e+07	6.67452e+07	8.87213e+07	3.1942e+07	2.73236e+07	41432508	6
mitochondria	A0A674GCJ9	NDUFA9	NDUFA9	117186965	9.01905e+07	3.68441e+07	38397403	3.79979e+07	9.03426e+07	118724128	3.73302e+07	3.14307e+07	5.11357e+07	10
mitochondria	B5G0K6	NDUFAB1	NDUFAB1	3.71172e+07	2.91343e+07	1.10289e+07	1.26779e+07	1.38253e+07	2.65448e+07	40612194	1.09209e+07	1.70859e+07	1.73116e+07	2
mitochondria	H0Z8I4	NDUFB10	NDUFB10	35386822	26612981	15347436	1.72463e+07	16238602	27433955	38740989	15877663	1.34629e+07	2.05944e+07	2
mitochondria	B5FYG8	NDUFB3	NDUFB3	3.75916e+07	3.01831e+07	13553370	1.5037e+07	1.43845e+07	30412164	40234993	15427567	1.20938e+07	1.97875e+07	2
mitochondria	H0ZT24; B5G2C7	NDUFB4 ; NADH dehydrogenase [ubiquinone] 1 beta subcomplex subunit 4	NDUFB4 ; NDUFB4	55045416	44863990	2.20662e+07	2.16082e+07	2.02634e+07	44983126	5.75136e+07	20638963	1.65005e+07	27046826	3
mitochondria	B5G0I5	NDUFB5	NDUFB5	4.53454e+07	3.47445e+07	1.51134e+07	1.58461e+07	1.40999e+07	3.60368e+07	43374794	1.49699e+07	12081643	1.86255e+07	3
mitochondria	A0A674HUM4	NDUFB6	NDUFB6	4.86959e+07	4.65436e+07	12224740	1.68161e+07	14637735	3.88848e+07	51179030	12878719	1.32841e+07	1.56619e+07	6
mitochondria	A0A674HFI9	NDUFB7	NDUFB7	96683817	7.63994e+07	2.6277e+07	29636001	3.2095e+07	81403091	1.0406e+08	3.02918e+07	2.24401e+07	3.89617e+07	2
mitochondria	A0A674H213	NDUFS1	NDUFS1	1.47397e+08	1.11998e+08	4.04004e+07	4.25953e+07	4.03693e+07	1.16578e+08	1.51012e+08	3.95121e+07	3.34577e+07	55632017	24
mitochondria	A0A674HEU8	NDUFS2	NDUFS2	9.33298e+07	8.52814e+07	37260065	41579911	3.96118e+07	8.64316e+07	1.08594e+08	37654818	3.11468e+07	5.11778e+07	11
mitochondria	H0ZJA8	NDUFS3	NDUFS3	1.4598e+08	111685654	4.58913e+07	4.73358e+07	47361741	1.15779e+08	144700112	4.49463e+07	3.90066e+07	6.29248e+07	9
mitochondria	B5FZK9	NDUFS4	NDUFS4	1.12047e+08	8.82558e+07	3.63744e+07	4.30955e+07	3.99655e+07	9.07008e+07	117834250	3.92936e+07	33286766	5.37054e+07	7
mitochondria	B5G0Z7	NDUFS5	NDUFS5	53980074	4.16662e+07	1.97586e+07	2.18098e+07	2.06992e+07	4.28531e+07	5.61569e+07	1.91422e+07	16261152	25531720	3
mitochondria	H0YRI6	NDUFS7	NDUFS7	5.96202e+07	4.7197e+07	2.06928e+07	17831459	2.05998e+07	47980756	6.15473e+07	2.02955e+07	1.67403e+07	25562163	3
mitochondria	H0ZAQ6	NDUFS8	NDUFS8	3.85959e+07	2.64587e+07	1.02126e+07	1.31339e+07	1.28634e+07	3.10777e+07	46368017	1.22271e+07	1.02746e+07	1.60817e+07	2
mitochondria	B5G0Q5	NDUFV2	NDUFV2	9.85738e+07	7.8215e+07	2.85206e+07	3.42852e+07	30363001	77561052	102420436	3.20824e+07	2.75217e+07	4.19163e+07	9
mitochondria	A0A674GYR0	NDUFV3	NDUFV3	1.93342e+07	1.44544e+07	7.08432e+06	8068759	7.57289e+06	15017075	20073499	7.88316e+06	6440043	1.00181e+07	2
contractile	H0ZPA2; A0A674HHP5	NEB ; NEB	NEB ; NEB	8.63651e+07	9.34027e+07	4.22811e+07	6.2262e+07	6.20358e+07	107391256	138200976	3.60596e+07	50019448	54175308	48
other	A0A674HRM9	NEFL	NEFL	6.84468e+06	8.51827e+06	812101	4.99875e+06	2.88904e+06	6.827e+06	20203476	2489936	2.56056e+06	1.74846e+06	5
other	A0A674GUF6	NEFM	NEFM	7.54516e+06	9337005	1.27193e+06	6006022	4292208	7.12243e+06	17326954	3210221	3.42225e+06	2.65975e+06	4
other	H0ZJC8	NID1	NID1	7.92752e+06	1.00571e+07	1.85621e+06	3.44041e+06	3.28828e+06	9450210	16644744	2.86654e+06	3.09556e+06	3.41671e+06	2
mitochondria	A0A674GR26	NIPSNAP2	NIPSNAP2	245464157	1.49395e+08	7.0023e+07	103860675	9.47402e+07	1.4662e+08	2.45174e+08	6.89746e+07	6.77282e+07	1.08106e+08	4
other	A0A674GK92	NME2	NME2	7.64368e+07	59273446	2.39652e+07	3.26593e+07	1.92366e+07	83612936	1.01249e+08	1.92384e+07	1.70122e+07	2.27261e+07	6
other	A0A674GC43	NPM1	NPM1	3.06895e+06	3.94562e+06	1.27418e+06	1.93971e+06	1.85509e+06	3.76182e+06	3.75594e+06	1.2547e+06	1.57829e+06	1.50448e+06	2
other	H0YUB7	OARD1	OARD1	10643001	8.18822e+06	3.43577e+06	5.0914e+06	5.02771e+06	7.67558e+06	1.3581e+07	2.44179e+06	3.05175e+06	2.96107e+06	3
contractile	A0A674GNH5; A0A674HJ43	Obscurin ; Obscurin, cytoskeletal calmodulin and titin-interacting RhoGEF b	OBSCN	16465054	17969019	1.03337e+07	1.14996e+07	1.01094e+07	21611852	24361781	7.76691e+06	9.47413e+06	9149890	26
mitochondria	A0A674HR82	OGDH	OGDH	7.74918e+07	54281846	2.55289e+07	2.5472e+07	2.76966e+07	6.30851e+07	67160800	2.34882e+07	2.36945e+07	3.40378e+07	28
other	A0A674GB69	OGN	OGN	1.52793e+07	1.66251e+07	1.59289e+06	4.27216e+06	2.12731e+06	7.06439e+06	18339566	2.14909e+06	3.47803e+06	2.30377e+06	3
mitochondria	A0A674H911	OXCT1	OXCT1	2.73725e+07	2.01438e+07	9.0738e+06	1.14164e+07	1.09211e+07	2.31648e+07	2.77316e+07	8.74043e+06	8.22054e+06	1.21873e+07	6
other	A0A674GPR3	P4HB	P4HB	6470118	6.19454e+06	4.73742e+06	6.01137e+06	7.6161e+06	8058570	7.28661e+06	3.49886e+06	5.73989e+06	7.63939e+06	4
other	H0YWD3	PARK7	PARK7	4.24905e+07	6.9834e+07	2.16213e+07	2.2701e+07	1.58371e+07	4.97992e+07	1.11566e+08	1.01872e+07	1.22293e+07	2.21979e+07	6
other	A0A674GGK6	PBXIP1	PBXIP1	2.30143e+07	31501657	8.45809e+06	1.29176e+07	1.36324e+07	3.3442e+07	34137170	7.95386e+06	12506080	1.05417e+07	10
mitochondria	H0ZKY4	PCCA	PCCA	1.66036e+07	7.86363e+06	4.04369e+06	4.96211e+06	4.12571e+06	9.51584e+06	1.3432e+07	3.83564e+06	4.40636e+06	6.50757e+06	5
mitochondria	A0A674GN75	PCCB	PCCB	1.40043e+07	9.13287e+06	4.1992e+06	5.3329e+06	4.99612e+06	9.57884e+06	1.28158e+07	4147470	4.98676e+06	7.404e+06	5
mitochondria	H0ZBD6	PDHA1	PDHA1	193354588	1.26369e+08	6.44669e+07	6.43624e+07	5.96708e+07	149863074	1.7923e+08	5.22872e+07	5.37146e+07	6.70687e+07	18
mitochondria	A0A674HKK7	PDHB	PDHB	2.60662e+08	1.70494e+08	9.39957e+07	96265694	9.17658e+07	198707712	2.54456e+08	7.99097e+07	8.33739e+07	1.02445e+08	12
mitochondria	H0ZII2	PDHX	PDHX	3.79618e+07	26079244	12025748	12740831	1.14189e+07	29279968	3.53578e+07	9.86679e+06	1.23744e+07	1.44779e+07	7
other	H0ZIZ6	PDIA3	PDIA3	11804318	1.12071e+07	4.62588e+06	6861089	6.58025e+06	1.29774e+07	16144017	4642288	4.81886e+06	6.27188e+06	9
other	H0ZS56	PDIA6	PDIA6	1.17207e+07	1.04424e+07	3607326	4994478	7.006e+06	1.47981e+07	1.47317e+07	3.06986e+06	5.63176e+06	5.55032e+06	4
mitochondria	H0ZDY0	PDK1	PDK1	1.22178e+07	7.89162e+06	4.03993e+06	3.84618e+06	4.75443e+06	1.03743e+07	11884573	3.16825e+06	3031447	4.83449e+06	3
contractile	A0A674GU32	PDLIM3	PDLIM3	4372094	7.10742e+06	1.41826e+06	2.1853e+06	1.19236e+06	7.57406e+06	8.63389e+06	1.39595e+06	1.04101e+06	2.70329e+06	3
contractile	A0A674GNM5; A0A674GP13	PDLIM5 ; PDLIM5	PDLIM5 ; PDLIM5	36439521	36516035	1.08472e+07	18755306	8.07846e+06	40852271	52896364	5.94751e+06	4.87149e+06	11959746	1
other	A0A674GY50	PDZ domain-containing protein	PDZ domain-containing protein	1.59725e+07	1.95402e+07	5050501	7.94775e+06	5.60734e+06	1.88218e+07	2.01385e+07	2.51863e+06	3.86464e+06	3.98942e+06	4
other	B5G3G8	Peptidyl-prolyl cis-trans isomerase	PPIA	47966812	45480122	14747905	1.97003e+07	1.67669e+07	4.12405e+07	77786324	12850585	1.35367e+07	15916358	2
other	H0Z8R2	PFKL	PFKL	5154262	14109249	3.90215e+06	3.62183e+06	7.94225e+06	16744210	7527247	3.8564e+06	5.92998e+06	8702484	1
other	A0A674GL26	PFN1	PFN1	5.97053e+06	3671584	2.15513e+06	2.15165e+06	2.17594e+06	4.95296e+06	6.49692e+06	1.97941e+06	2.00677e+06	2.05241e+06	2
other	A0A674GF09	PGAM1	PGAM1	1.23844e+08	105174978	5.37835e+07	6.20771e+07	2.53382e+07	1.57798e+08	1.67238e+08	2.79898e+07	2.41234e+07	5.43645e+07	8
other	A0A674GTA3	PGK1	PGK1	138409904	1.13947e+08	2.29247e+07	3.75913e+07	1.52724e+07	1.39298e+08	164057414	1.45787e+07	1.27325e+07	2.63009e+07	11
other	H0ZI36	PGM1	PGM1	2.84821e+07	23999830	1.0739e+07	1.37463e+07	6.22097e+06	3.77498e+07	3.56497e+07	7.14715e+06	5.21507e+06	1.31559e+07	12
mitochondria	A0A674H2I7	PHB	PHB	4.61133e+07	2.49992e+07	1.66454e+07	1.88411e+07	2.31817e+07	40736729	5.22235e+07	16005583	2.19966e+07	26912117	13
mitochondria	H0ZSS1; A0A674G6X6	PHB2 ; PHB2	PHB2	20577306	11814355	7.64191e+06	9.10999e+06	9.26385e+06	1.86853e+07	25172289	7.28724e+06	9945538	1.10521e+07	2
other	H0Z358	PHKA1	PHKA1	12361167	9.78326e+06	4366175	5.73535e+06	4308465	1.31631e+07	1.23712e+07	4.07102e+06	4223390	5.34523e+06	7
other	A0A674HRJ9	PKM	PKM	2.53049e+08	2.29055e+08	8.37028e+07	1.04689e+08	5.23568e+07	288092162	359217988	5.76747e+07	61563864	9.34153e+07	23
other	A0A674HDS4	PLEC	PLEC	9.12841e+06	8.41868e+06	4.60509e+06	6.13835e+06	4232104	9.14786e+06	11437725	3131697	3832318	3.99373e+06	14
other	H1A172	PPP2R1A	PPP2R1A	6.83664e+06	6.93501e+06	2.86585e+06	2.8904e+06	2.05192e+06	7.52459e+06	8.90222e+06	1.9751e+06	1.9453e+06	2.51836e+06	4
other	A0A674H3W2	PRELP	PRELP	1.61354e+07	1.70352e+07	2.57719e+06	5.63339e+06	3.67768e+06	6.99188e+06	2.18905e+07	2.81503e+06	4.11904e+06	3.47037e+06	3
other	A0A674HS09	Protein kinase domain-containing protein	Protein kinase domain-containing protein	3.96942e+07	4.54437e+07	1.85947e+07	26701846	2.82825e+07	5.52465e+07	5.82961e+07	1.65472e+07	21409195	2.23601e+07	14
mitochondria	B5G411	Putative cytochrome c oxidase subunit VIIb variant 1	COX7B	149284994	110234054	56545051	62945262	68480495	133198246	176141700	64469782	56868682	6.50334e+07	2
other	B5G0R8	Putative D-dopachrome tautomerase variant 4	DDT	21223352	15601115	2.93562e+06	4.42155e+06	4.98757e+06	2.30342e+07	2.96961e+07	4.11983e+06	3.00385e+06	5.31668e+06	3
mitochondria	B5FXI3	Putative enoyl Coenzyme A hydratase short chain 1 mitochondrial variant 1	ECHS1	2.4877e+07	18961275	9.3335e+06	9.1373e+06	7.4502e+06	22309877	4.21385e+07	8.14423e+06	10803606	9743973	4
mitochondria	B5KFF4	Putative H+ transporting F1 ATP synthase epsilon subunit variant 1	ATP5F1E	231189680	1.60512e+08	8.16101e+07	9.01123e+07	9.90644e+07	164189090	2.27953e+08	7.95143e+07	90032523	1.16007e+08	3
other	B5FYF1	Putative histone H1.10	H1-10	1.02877e+08	1.01305e+08	51818590	6.53108e+07	76523752	112733391	1.43188e+08	4.83366e+07	5.39656e+07	62519870	8
mitochondria	B5G3T0	Putative NADH dehydrogenase 1 alpha subcomplex 4	NDUFA4	7.24802e+07	52075610	2.45382e+07	2.75436e+07	2.94733e+07	5.78112e+07	8.69611e+07	2.74559e+07	2.51635e+07	2.87365e+07	3
other	B5G0M4	Putative peroxiredoxin 1 variant 2	PRDX1	60564448	4.60915e+07	2.65637e+07	3.18665e+07	2.07331e+07	8.34301e+07	8.27437e+07	1.968e+07	1.85424e+07	2.87471e+07	7
other	B5G186	Putative phosphatidylethanolamine-binding protein (PEBP) variant 3	Putative PEBP1	4.97665e+07	5.14828e+07	1.44248e+07	2.12729e+07	9.83446e+06	68994764	7.3326e+07	9.47284e+06	7.17408e+06	1.59971e+07	6
mitochondria	B5FZ09	Putative upregulated during skeletal muscle growth 5 variant 1	ATP5MK	3.41592e+07	28964489	2.80913e+07	1.88107e+07	2.40436e+07	21526665	23096815	2.07771e+07	1.9764e+07	2.87963e+07	2
Calcium	B5G1U4	PVALB	PVALB	301117594	3.13874e+08	1.17715e+08	1.36676e+08	1.22524e+08	615649816	4.69769e+08	7.2047e+07	6.66928e+07	8.99245e+07	11
other	H0Z3U2	PYGB	PYGB	6.17231e+07	5.14047e+07	7.8392e+06	1.00102e+07	7.45369e+06	4.94465e+07	7.08529e+07	8.83756e+06	8.61781e+06	1.23431e+07	4
other	H0YP88	RAB11B	RAB11B	7.25941e+06	7350356	3702874	3.47119e+06	4.01039e+06	7.56975e+06	8.4315e+06	3.11858e+06	3.28768e+06	3.85407e+06	2
other	A0A674HVP7	RACK1	RACK1	1.43848e+07	1.22868e+07	4.34386e+06	5.43931e+06	4.4633e+06	1.45662e+07	1.37092e+07	3.59211e+06	5.12965e+06	4.547e+06	5
other	H0Z2P1	RAN	RAN	1.18777e+07	1.12437e+07	4.96769e+06	6.778e+06	4.78503e+06	1.4695e+07	1.71407e+07	4.75211e+06	5175345	4554190	4
Calcium	H0YRZ7	REEP5	REEP5	10021155	8572067	3.68011e+06	5.37476e+06	5.4262e+06	8.13284e+06	12458328	3.91453e+06	2.68096e+06	5.09038e+06	2
Calcium	A0A674GKH2	Reticulon	RTN2	8.9492e+06	6.43504e+06	8042993	9.10405e+06	1.24981e+07	10042458	1.26426e+07	7.9252e+06	7889350	9.92486e+06	3
other	A0A674GE45	Ribosomal_L18e/L15P domain-containing protein	RLP18	8.57067e+06	8.81915e+06	3518542	4046007	4.16906e+06	9738375	1.15925e+07	3381282	3.97731e+06	4.10731e+06	2
other	H0YWU1	RPL12	RPL12	5.49038e+06	5667258	2.5304e+06	2.99774e+06	2.87945e+06	6.3321e+06	7.62639e+06	2.48346e+06	2.84154e+06	2.5846e+06	2
other	B5G289	RPL13A	RPL13A	8054565	8.1707e+06	3.22451e+06	3.90144e+06	3.79037e+06	9983077	12141920	3.52375e+06	3.60522e+06	3535321	2
other	H0ZGK7	RPL4	RPL4	5.82771e+06	5.9846e+06	1.58923e+06	1.91939e+06	1.84539e+06	7.29827e+06	8.658e+06	2.06248e+06	1.80219e+06	2.46605e+06	3
other	B5G3W2	RPL7	RPL7	1.46934e+07	1.30948e+07	3.23337e+06	3.69109e+06	3.79804e+06	1.63569e+07	1.79431e+07	3.08464e+06	5.06042e+06	3.43338e+06	2
other	B5FYM8	RPL7A	RPL7A	9.31982e+06	9.7352e+06	3.2808e+06	3.1296e+06	3.37766e+06	8.93212e+06	10563190	2.69321e+06	3.16572e+06	2.88276e+06	2
other	A0A674GML5	RPN1	RPN1	4.50768e+06	5.70821e+06	2.83662e+06	2.72478e+06	2.81678e+06	5969163	6.9638e+06	2.06729e+06	2.23501e+06	3273146	3
other	A0A674H1W1	RPN2	RPN2	4.00853e+06	5.90057e+06	2.21663e+06	2.60097e+06	2.78384e+06	4.38219e+06	5421861	1.58307e+06	2.3026e+06	2.19456e+06	2
other	B5FZH6	RPS13	RPS13	8.02503e+06	8.66207e+06	2.42371e+07	3.1079e+07	4.04791e+07	9.60402e+06	11476304	2.11524e+07	3.24155e+07	3.49181e+07	2
other	H0ZLG5	RPS20	RPS20	9.30284e+06	9.69498e+06	3.51651e+06	4.33763e+06	3.34101e+06	1.07602e+07	13041525	3152681	3.95627e+06	3.64484e+06	2
other	H0Z9N6	RPS27A	RPS27A	209072998	2.02517e+08	7.11347e+07	8.80361e+07	5.88466e+07	2.36987e+08	290313026	4.69394e+07	4.17072e+07	6.67094e+07	3
other	A0A674GKT7	RPS5	RPS5	1.18167e+07	1.23795e+07	4.48434e+06	5.38194e+06	4.81009e+06	1.3785e+07	16172877	3.97215e+06	4.76124e+06	4.83353e+06	2
other	A0A674GAD0	RPS8	RPS8	12168482	9332700	4.02705e+06	4.46993e+06	3282340	11157084	14639008	3824315	4.38135e+06	4.74391e+06	2
other	A0A6E7LUM4	RPSA	RPSA	9.77324e+06	1.02658e+07	4975021	5.87855e+06	5.86142e+06	1.13575e+07	1.33007e+07	4.39076e+06	4712980	5.99677e+06	4
other	A0A674HBF9	RTN4	RTN4	212958268	2.31927e+08	1.03277e+08	1.31081e+08	157661307	3.02797e+08	2.98778e+08	8.87816e+07	136439006	124760991	6
mitochondria	H0ZP28	SAMM50	SAMM50	30148010	23298646	1.00019e+07	1.08458e+07	12218434	2.26679e+07	32424748	9.52354e+06	1.07926e+07	13461023	10
other	A0A674H2V6	Saposin B-type domain-containing protein	SFTPB	7661653	3.91214e+06	905663	2.75761e+06	2.3888e+06	1.53329e+06	494522	249879	1.59847e+06	NA	2
other	A0A674HIJ7	SAR1B	SAR1B	1.71003e+07	1.60976e+07	1.00547e+07	1.16167e+07	1.04793e+07	2.27025e+07	2.22061e+07	6015103	1.21009e+07	6.9911e+06	3
mitochondria	H0ZD78	SDHA	SDHA	119938216	84652752	37821351	4.81058e+07	5.06542e+07	8.02318e+07	1.30144e+08	36052116	5.31836e+07	46244518	21
other	A0A674G8K4	SDR39U1	SDR39U1	1.96052e+07	1.44059e+07	7.30275e+06	7.19669e+06	5.8206e+06	2.09225e+07	18306816	3.15762e+06	8.45721e+06	9.43839e+06	5
other	A0A674H9X0	SERPINH1	SERPINH1	4.35291e+06	2.89685e+06	6.88901e+06	5.09057e+06	5.56733e+06	11308148	7914936	5.081e+06	2.4463e+06	4.30355e+06	4
mitochondria	H0ZLJ2	SFXN4	SFXN4	2.80338e+08	2.25104e+08	9.12259e+07	9.33351e+07	1.20169e+08	252253529	3.79047e+08	8.1536e+07	1.03947e+08	1.16871e+08	7
other	A0A674GMM8	SHSP domain-containing protein	HSPB2	6.96162e+06	10749059	2.29001e+06	4.49576e+06	647445	8.44395e+06	1.06659e+07	2.52644e+06	934714	1.87811e+06	2
mitochondria	A0A674GXU9	SLC25A11	SLC25A11	9.71984e+07	7.24028e+07	47369756	45434327	52613893	6.98365e+07	97330324	3.61815e+07	4.02311e+07	4.53039e+07	11
mitochondria	A0A674GA15	SLC25A12	SLC25A12	1.66881e+08	1.16673e+08	52459365	62389007	6.71e+07	1.40277e+08	1.80856e+08	48202512	59671488	9.2908e+07	26
mitochondria	H0ZFN0	SLC25A20	SLC25A20	1.79176e+07	1.49649e+07	7.65659e+06	9.26767e+06	9.76407e+06	1.50564e+07	17157022	6.20096e+06	8.9497e+06	8.18213e+06	4
mitochondria	A0A674GJF5	SLC25A22	SLC25A22	8.21093e+06	8.93025e+06	2.88491e+06	3.00326e+06	2.50849e+06	9204605	14334367	3.46597e+06	3.49614e+06	4.68281e+06	3
mitochondria	A0A674H361	SLC25A3	SLC25A3	250514916	1.67475e+08	115847447	1.31439e+08	1.38799e+08	1.70957e+08	2.48276e+08	1.10052e+08	1.29575e+08	1.77734e+08	6
mitochondria	H0Z8Q4	SLC25A4	SLC25A4	1.18632e+09	8.38609e+08	449444348	407632149	462495965	750485404	1.10862e+09	3.56369e+08	408881797	4.9423e+08	5
other	A0A674HVW3	SNTA1	SNTA1	15241924	11785665	3.38426e+06	2.28496e+06	2661263	15621560	1.58344e+07	3.28429e+06	2.56159e+06	3.21804e+06	7
other	H0ZTB6	SOD1	SOD1	1.001e+08	76599166	2.48281e+07	33168754	19495800	8.88164e+07	119582712	2.35181e+07	17222852	3.5658e+07	5
other	A0A2S2N524	Spliceosome RNA helicase DDX39B (Fragment)	DDX39B	7.08914e+06	6990486	2.26209e+06	2.31717e+06	1.5518e+06	7.39912e+06	8.25136e+06	1.43705e+06	1.42587e+06	1.88329e+06	2
other	A0A674G7G4	SPTAN1	SPTAN1	8.99193e+06	9.40911e+06	4.79042e+06	4.8055e+06	4424094	7.55789e+06	1.21154e+07	3.67538e+06	4.62002e+06	5.1654e+06	11
other	A0A674HSL6	SPTBN1	SPTBN1	6484314	6.79534e+06	2.47123e+06	2.82325e+06	2388771	6144190	9.08665e+06	2.33303e+06	2.33286e+06	2.92202e+06	6
Calcium	A0A674GH25	SRL	SRL	3.73101e+08	4.73823e+08	205135440	2.66795e+08	2.68965e+08	573258764	549025856	1.77098e+08	2.64518e+08	2.01422e+08	21
mitochondria	A0A674G8F6	Succinate dehydrogenase [ubiquinone] iron-sulfur subunit, mitochondrial	SDHB	9.93229e+07	7.00906e+07	2.93195e+07	3.68565e+07	3.91342e+07	6.46847e+07	1.10845e+08	2.64804e+07	3.93765e+07	3.4166e+07	7
mitochondria	A0A674GAV5	Succinate dehydrogenase cytochrome b560 subunit, mitochondrial	SDHC	60744467	3.77454e+07	15764219	1.38518e+07	1.45122e+07	2.72089e+07	4.7009e+07	12782238	17247819	1.02776e+07	4
mitochondria	A0A674G9P2	SUCLA2	SUCLA2	2.53315e+08	149035162	7.58542e+07	9.50122e+07	9.62449e+07	1.77806e+08	269155744	75076158	9.07817e+07	1.19965e+08	16
mitochondria	A0A674H3P5	SUCLG1	SUCLG1	1.77461e+08	1.10265e+08	5.59178e+07	7.57289e+07	7.60764e+07	1.29602e+08	1.96949e+08	5.54509e+07	7.07405e+07	9.57758e+07	8
mitochondria	B5G0D4	Superoxide dismutase	SOD2	1.54789e+08	1.40749e+08	76650405	9.66912e+07	8.76027e+07	1.39072e+08	208473876	6.09884e+07	9.60424e+07	121988024	6
other	H0Z525	SURF4	SURF4	8.15236e+06	10165496	4.30377e+06	3.75935e+06	4.15016e+06	10586514	9565559	2.48596e+06	3401054	4.04778e+06	2
contractile	A0A674GTT0	SYNPO2	SYNPO2	2.00991e+06	2.49676e+06	409022	828962	NA	1.84777e+06	1.91022e+06	307958	NA	NA	2
Calcium	A0A674GTP4	SYPL2	SYPL2	81552000	80501500	48012113	56865864	53256360	151063268	118296688	39117470	61989134	38923822	2
Calcium	A0A674GLF7	TCAP	TCAP	1.22985e+07	11744960	4.01783e+06	6.29549e+06	2.68323e+06	1.21482e+07	12316337	2.5483e+06	2.34142e+06	4.62991e+06	2
mitochondria	H0Z433	TFAM	TFAM	6724451	4802220	1.83989e+06	2.22259e+06	2.12268e+06	5.12443e+06	8.32586e+06	1.73719e+06	1.64418e+06	2688917	2
other	H0Z7B1	TGM2	TGM2	6.74344e+06	6.51086e+06	2.8586e+06	3.48644e+06	3760912	3.71343e+06	7.04718e+06	2.56024e+06	3.12972e+06	2.92511e+06	5
Calcium	H0Z7G5	TMEM109	TMEM109	49602270	40973914	2.09254e+07	2.84111e+07	26596802	85193848	59714146	9.91779e+06	22291798	49572352	2
contractile	A0A674GD99	TPM1	TPM1	4.16585e+08	4.4477e+08	1.94228e+08	2.79291e+08	297427387	4.93742e+08	646046456	174548461	2.35666e+08	269892403	20
other	A0A2S2N611	Triosephosphate isomerase (Fragment)	TPI1	2.51637e+08	2.53275e+08	9.544e+07	135846177	95023512	3.16289e+08	3.71064e+08	7.25368e+07	8.57897e+07	1.24541e+08	16
mitochondria	A0A674HU64	Tr-type G domain-containing protein	TUFM	16756823	1.16823e+07	7171694	8.11629e+06	6.59955e+06	1.49937e+07	2.57718e+07	8.14093e+06	8.39685e+06	6.38939e+06	2
mitochondria	A0A674HVA7	TST	TST	1.04658e+07	8.89337e+06	1.49337e+06	3.2422e+06	5.71988e+06	8.92053e+06	1.07698e+07	3.9691e+06	2.95699e+06	6.4581e+06	2
other	H1A034	TUBA1C	TUBA1C	2.11608e+07	1.93571e+07	6.09716e+06	9.08828e+06	9.35689e+06	2.15554e+07	36024270	6.67135e+06	7.17458e+06	7.67519e+06	2
other	A0A674GC49	TUBA8	TUBA8	5.3091e+06	3.71662e+06	1.5124e+06	1.28388e+06	NA	6.57697e+06	5.78816e+06	1.17277e+06	359644	1.74563e+06	2
other	B5G4G7	TUBB4B	TUBB4B	1.92548e+07	22394563	8.70289e+06	1.22038e+07	10898256	2.48528e+07	27993531	6.95752e+06	9.29257e+06	8.88453e+06	2
other	B5G117	TXN	TXN	25191769	2.29352e+07	1.05005e+07	1.15555e+07	7.93791e+06	2.93315e+07	33393084	7.50972e+06	6.21301e+06	9.12036e+06	2
other	H0Z274	TYSND1	TYSND1	9437112	10171954	4.67013e+06	8486165	6194982	11332574	12883724	6639493	8507581	9272598	1
other	A0A674GW90	UBE2A	UBE2A	72344307	55443891	35279389	45183182	36812374	68280371	138349056	27699649	26853004	52873731	2
other	H0YVL2	UGP2	UGP2	27322866	23727408	9.90806e+06	6.51154e+06	4.16277e+06	27461440	3.55351e+07	8071047	4.23489e+06	10584506	7
other	H0Z377	UNC45B	UNC45B	6.54957e+06	6.03529e+06	2.08911e+06	2.21816e+06	1.55785e+06	7.22307e+06	8.89441e+06	924914	1.76806e+06	2240633	2
mitochondria	B5G1I4	UQCR10	UQCR10	171236324	136734842	66884991	62927022	72177302	143954496	170292220	50113946	5.26899e+07	74631555	2
mitochondria	B5FZH4	UQCRB	UQCRB	2.15902e+08	1.72552e+08	8.06059e+07	1.03095e+08	1.04925e+08	1.82173e+08	248959684	78037530	8.34064e+07	117818716	9
mitochondria	H0ZBA3	UQCRC1	UQCRC1	2.91009e+08	2.35635e+08	1.18388e+08	121537118	1.55701e+08	2.58911e+08	3.50444e+08	1.09311e+08	1.20175e+08	1.70777e+08	22
mitochondria	A0A674H477	UQCRC2	UQCRC2	2.58395e+08	203608048	1.09286e+08	129224147	134617740	2.21682e+08	297533524	94585420	1.03232e+08	1.48612e+08	16
mitochondria	H0YPJ5	UQCRQ	UQCRQ	137231756	111633908	5.97573e+07	6.82201e+07	69122184	1.23716e+08	164974784	5.25001e+07	5.5638e+07	7.44212e+07	5
contractile	H0ZHL1	VAPA	VAPA	1.60259e+07	14357596	5.75597e+06	6.5608e+06	5.57157e+06	16529789	20103392	4.11512e+06	5.3969e+06	6.10346e+06	2
contractile	B5G1M5	VAPB	VAPB	6.68674e+07	8.62676e+07	27982671	4.08997e+07	21622707	8.97626e+07	112356400	1.89892e+07	1.66299e+07	2.79389e+07	6
other	A0A674HT04	VCL	VCL	2.57122e+06	2483812	882982	1.05721e+06	1.15137e+06	2.97621e+06	4455274	1.00365e+06	1.01101e+06	1507079	2
other	H0YU57	VCP	VCP	1.86791e+07	1.9209e+07	9.24696e+06	1.09553e+07	7.69178e+06	2.22518e+07	2.6506e+07	8.41051e+06	1.08626e+07	1.28067e+07	14
mitochondria	A0A674HLV1	VDAC2	VDAC2	733236112	498903536	288535974	272349558	3.06935e+08	556906248	696300164	2.57106e+08	2.51079e+08	3.92263e+08	14
mitochondria	A0A674HC64	VDAC3	VDAC3	42879339	3.31343e+07	1.39054e+07	1.3553e+07	13670139	3.64995e+07	4.10163e+07	1.24049e+07	1.14061e+07	1.5494e+07	5
mitochondria	A0A674GB00	Very long-chain specific acyl-CoA dehydrogenase, mitochondrial	ACADVL	3.00782e+07	2.49245e+07	9447601	9.55846e+06	1.06301e+07	3.06544e+07	3.40191e+07	13033933	13760910	17920970	11
other	H0YST2	VIM	VIM	17356155	14156377	5.65107e+06	7.01881e+06	5.19293e+06	1.77857e+07	2.19475e+07	6.7537e+06	5.91337e+06	4.50629e+06	6
Calcium	A0A674GWB0	WFS1	WFS1	8.55392e+06	4.21349e+06	3.39892e+06	3.17109e+06	3.71358e+06	1.01563e+07	1.03995e+07	1.92225e+06	3.22519e+06	3.21674e+06	2
other	H0Z4W0	YWHAE	YWHAE	3.41322e+07	34539539	1.12501e+07	12322803	8111627	4.28961e+07	5.44741e+07	7.59336e+06	7.24373e+06	1.04062e+07	6
other	B5G027	YWHAG	YWHAG	14957067	14007986	6129471	5.67127e+06	3.61252e+06	19861712	19403462	3.97793e+06	4255120	5271616	2
other	A0A674H511	YWHAH	YWHAH	4.42859e+06	3.7319e+06	1.28964e+06	1.51834e+06	922720	4555345	5919976	1348489	1.21662e+06	1657961	1
other	H0ZPB2	YWHAZ	YWHAZ	8.06913e+06	8539928	3.13995e+06	4.04004e+06	3.53016e+06	8743257	14314116	2.65151e+06	2.9376e+06	3.49139e+06	1
