# Supplementary material for: Daily vocal exercise is necessary for peak performance singing in a songbird
Source: Nat Commun. 2023 Dec 12;14:7787. doi: 10.1038/s41467-023-43592-6 (PMC10716414; doi:10.1038/s41467-023-43592-6)
Supplement: Supplementary file 7 — Source Data [file 41467_2023_43592_MOESM7_ESM.xlsx]

## Sheet: Fig 1B FWHM untreated
group	FWHM
Adult	3.83184
Adult	3.91188
Adult	4.55711
Adult	4.08824
Adult	5.58793
Adult	5.52069
Adult	4.48882
Adult	4.25638
Adult	4.76725
Adult	4.75314
Adult	5.3686
Juvenile	6.72556
Juvenile	11.423
Juvenile	6.43418
Juvenile	5.58623
Juvenile	8.52621
Juvenile	7.90646
Juvenile	6.1432
Juvenile	6.76798

## Sheet: Fig1B FWHM JUVDEN
side	FWHM
Intact	4.85597
Intact	4.28861
Intact	6.22607
Intact	4.44095
Intact	4.33682
Intact	4.09944
Intact	5.9489
Denervated	7.31294
Denervated	13.1221
Denervated	10.8053
Denervated	7.6213
Denervated	6.61688
Denervated	7.1375
Denervated	8.18127
Denervated	15.9879
Denervated	8.13342
Denervated	6.4134

## Sheet: Fig 1B MIS untreated
group	MIS
Adult	1.61528
Adult	3.77562
Adult	7.02211
Adult	16.6277
Adult	4.83964
Adult	4.38778
Adult	6.07973
Adult	2.78639
Adult	3.93023
Adult	3.38636
Adult	15.3673
Juvenile	4.12342
Juvenile	0.45158
Juvenile	13.5623
Juvenile	14.1418
Juvenile	10.8031
Juvenile	14.769
Juvenile	20.0821
Adult	3.28473

## Sheet: Fig 1B MIS JUVDEN
side	MIS
Intact	2.42929
Intact	2.7804
Intact	1.37602
Intact	5.28217
Intact	2.61956
Intact	1.03305
Intact	2.74414
Denervated	3.24337
Denervated	15.2236
Denervated	13.1058
Denervated	7.70944
Denervated	1.49652
Denervated	25.8545
Denervated	28.0019
Denervated	7.16672
Denervated	8.27894

## Sheet: Fig 1E Adult DEN FWHM
treatment	FWHM	group
Denervated	3.91188	Day0
Denervated	4.55711	Day0
Denervated	4.48882	Day0
Denervated	4.75314	Day0
Denervated	5.3686	Day0
Intact	3.83184	Day0
Intact	4.08824	Day0
Intact	5.58793	Day0
Intact	5.52069	Day0
Intact	4.25638	Day0
Intact	4.76725	Day0
Denervated	5.6868	DEN2
Denervated	5.48997	DEN2
Denervated	7.18887	DEN2
Denervated	6.15673	DEN2
Denervated	6.81026	DEN2
Denervated	4.77387	DEN2
Denervated	6.56542	DEN2
Denervated	5.97521	DEN2
Denervated	5.03832	DEN2
Denervated	4.05783	DEN2
Denervated	4.33524	DEN2
Intact	6.39376	DEN2
Intact	4.30996	DEN2
Intact	7.19059	DEN2
Intact	4.63101	DEN2
Intact	5.24523	DEN2
Intact	4.01222	DEN2
Intact	7.5255	DEN2
Intact	4.89415	DEN2
Intact	5.24978	DEN2
Intact	5.8425	DEN2
Intact	4.87049	DEN2
Intact	3.69915	DEN2
Intact	4.85024	DEN2
Intact	4.98631	DEN2
Intact	5.50235	DEN2
Intact	5.32242	DEN2
Denervated	5.42849	DEN21
Denervated	7.20545	DEN21
Denervated	7.56042	DEN21
Denervated	5.81386	DEN21
Denervated	8.6238	DEN21
Denervated	5.97134	DEN21
Denervated	7.01012	DEN21
Denervated	8.44566	DEN21
Denervated	10.2701	DEN21
Denervated	5.80055	DEN21
Denervated	6.86129	DEN21
Denervated	9.07279	DEN21
Intact	4.82845	DEN21
Intact	6.24277	DEN21
Intact	3.54662	DEN21
Intact	4.9892	DEN21
Intact	3.72168	DEN21
Intact	5.4841	DEN21
Intact	4.18645	DEN21
Intact	3.59959	DEN21

## Sheet: Fig 1F 2DEN MIS
treatment	MIS
Intact	12.1866
Intact	5.29967
Intact	3.26309
Intact	6.25368
Intact	9.23023
Intact	0.159612
Intact	9.42048
Intact	2.95906
Intact	4.34531
Intact	6.26202
Intact	6.00373
Intact	3.85082
Intact	1.66414
Denervated	6.26945
Denervated	0.138731
Denervated	0.87685
Denervated	1.59988
Denervated	0.154009
Denervated	0.545151
Denervated	0.110664
Denervated	3.39311
Denervated	0.878973
Denervated	1.58745
Denervated	0.226821

## Sheet: Fig 1G CSA
bird	treatment	CSA
CSA5	intact	1.856
CSA5	denervated	1.493
CSA6	intact	2.2482
CSA6	denervated	1.7193
CSA7	intact	1.2948
CSA7	denervated	0.8449

## Sheet: Fig 1H fibre number
bird	treatment	Number_of_Fibers
CSA5	intact	4737
CSA5	denervated	5249
CSA6	intact	4765
CSA6	denervated	4441
CSA7	intact	4761
CSA7	denervated	4634

## Sheet: Fig 2D IHC
bird	treatment	Median MY32	Fiber Area (µm2)	#SFM fibres	Total	FractionSFM
1	intact	39.58	212.32	3276	4737	0.6916
1	denervated	58.7	167.57	2029	5249	0.3865
2	intact	40.08	219.35	3049	4765	0.6399
2	denervated	53.23	173.63	2075	4441	0.4672
3	intact	39.05	130.46	3067	4761	0.6442
3	denervated	54.25	68.26	2137	4634	0.4612

## Sheet: Fig 2F protein abundance
Category	treatment	Average_Protein_Abundance_normalized_to_H4	SD_Protein_Abundance_normalized_to_H4	Percentage_Abundance_normalized_to_H4	SD_Percentage_Abundance_normalized_to_H4
calcium handlin	DEN	15.0317	0.684051	0.123787	0.00582035
sarcomere	DEN	33.6275	1.54265	0.277166	0.0195716
mitochondria	DEN	39.8315	8.78527	0.324814	0.0423239
other	DEN	33.2905	3.80262	0.274233	0.0337709
calcium handlin	Intact	22.6814	3.90328	0.134229	0.0258574
sarcomere	Intact	46.1718	2.09974	0.274046	0.039738
mitochondria	Intact	65.8266	16.4062	0.384432	0.0645975
other	Intact	35.4173	8.21714	0.207294	0.0391412

[truncated: 20 more sheets: Fig 2G Volcano plot, Fig 2H MyHCs, Fig 2I MYLs, Fig 2J PVALBs, Fig 2K Mito, Fig 3B FWHM, Fig 3B MIS, Fig 3F motif level, Fig 3H syll level, Fig 4B example data, Fig 4C indiv preference, Fig4D mean preference, Supp Fig 1B CSA, Supp Fig 1C fibre number, Supp Fig 2A protein abundance, Supp Fig 2B Volcano plot, Supp Fig 2C MyHCs, Supp Fig 2D MYLs, Supp Fig 2E PVALBs, Supp Fig 2F mito]
